# Supplementary material for: A machine learning model identifies M3-like subtype in AML based on PML/RARα targets
Source: iScience. 2024 Jan 18;27(2):108947. doi: 10.1016/j.isci.2024.108947 (PMC10844831; doi:10.1016/j.isci.2024.108947)
Supplement: Table S1. A table with mutation frequency of genes in the validation cohort-1, related to Figure 5E Top 10 genes with mutation frequency in M3 subtype and M3-like subtype [file mmc2.xlsx]

## Sheet: fre_mut_final_outM3Like
Gene	M3_like	M3	M0	M1	M2	M4	M5	M6	M7	All
TP53	0.285714	0	0.166667	0.0487805	0.0789474	0.097561	0	0	0.5	0.0679612
FLT3	0.285714	0.409091	0.166667	0.341463	0.210526	0.268293	0.371429	0	0	0.291262
IDH2	0.285714	0	0.166667	0.170732	0.105263	0.097561	0.0285714	0	0	0.101942
RAD21	0.285714	0	0	0	0.0526316	0	0.0285714	0	0	0.0242718
WT1	0.142857	0.0454545	0.0555556	0.0487805	0.0789474	0.097561	0.0571429	0	0	0.0679612
ADAM19	0.142857	0	0	0	0	0	0	0	0	0.00485437
AKNAD1	0.142857	0	0	0	0	0	0	0	0	0.00485437
AMER3	0.142857	0	0	0	0	0	0	0	0	0.00485437
ARMC3	0.142857	0	0	0	0	0	0	0	0	0.00485437
AURKC	0.142857	0	0	0	0	0	0	0	0	0.00485437
BMPER	0.142857	0	0	0	0	0	0	0	0	0.00485437
CADM3	0.142857	0	0	0	0	0.0243902	0	0	0	0.00970874
CCDC60	0.142857	0	0	0	0	0	0	0	0	0.00485437
CEBPA	0.142857	0	0.0555556	0.170732	0.157895	0	0	0	0	0.0728155
CEP290	0.142857	0	0	0	0	0	0	0	0	0.00485437
CLCN1	0.142857	0	0	0	0	0	0	0	0	0.00485437
CNTNAP5	0.142857	0	0	0	0	0	0	0	0	0.00485437
DNAH11	0.142857	0	0	0	0	0	0	0	0	0.00485437
DNMT3A	0.142857	0	0.111111	0.268293	0.236842	0.195122	0.4	0	0.5	0.223301
DOCK3	0.142857	0.0454545	0	0	0	0	0	0	0	0.00970874
DRD2	0.142857	0	0	0	0.0526316	0	0	0	0	0.0145631
DSCAM	0.142857	0	0	0	0	0	0	0	0	0.00485437
DSP	0.142857	0	0	0	0	0	0	0	0	0.00485437
EHHADH	0.142857	0	0	0	0	0	0	0	0	0.00485437
ELMOD1	0.142857	0	0	0	0	0	0	0	0	0.00485437
ETV3	0.142857	0	0	0	0	0	0	0	0	0.00485437
FAM40B	0.142857	0	0.0555556	0	0	0	0	0	0	0.00970874
FAM53B	0.142857	0	0	0	0	0	0	0	0	0.00485437
FLRT1	0.142857	0	0	0	0	0	0	0	0	0.00485437
FLRT2	0.142857	0	0	0	0.0263158	0	0	0	0	0.00970874
GIGYF2	0.142857	0	0	0.0243902	0	0	0	0	0	0.00970874
GOLGA8S	0.142857	0	0	0	0	0	0	0	0	0.00485437
GPATCH8	0.142857	0	0	0	0	0	0	0	0	0.00485437
GPR112	0.142857	0	0.0555556	0	0	0	0	0	0	0.00970874
GREM2	0.142857	0	0	0	0	0	0	0	0	0.00485437
GRM8	0.142857	0	0	0	0	0	0	0	0	0.00485437
HDAC3	0.142857	0	0	0	0	0	0	0	0	0.00485437
HECTD1	0.142857	0	0	0	0	0	0	0	0	0.00485437
HSPG2	0.142857	0	0	0	0	0	0	0	0	0.00485437
HYAL4	0.142857	0	0	0	0	0	0	0	0	0.00485437
IGSF9B	0.142857	0	0	0	0	0	0	0	0	0.00485437
ILDR1	0.142857	0	0	0	0	0.0243902	0	0	0	0.00970874
ITFG2	0.142857	0	0	0	0	0	0	0	0	0.00485437
ITPR3	0.142857	0	0.0555556	0	0	0	0	0	0	0.00970874
JAK3	0.142857	0	0	0	0	0	0	0	0	0.00485437
KIAA1529	0.142857	0	0.0555556	0	0	0	0	0	0	0.00970874
KIT	0.142857	0	0	0.0731707	0.0263158	0.0731707	0.0285714	0.5	0	0.0485437
KLF15	0.142857	0	0	0	0	0	0	0	0	0.00485437
LPPR1	0.142857	0	0	0	0	0	0	0	0	0.00485437
LRRC58	0.142857	0	0	0	0	0	0	0	0	0.00485437
MAMLD1	0.142857	0	0	0	0	0	0	0	0	0.00485437
MAP2	0.142857	0.0454545	0.0555556	0	0.0263158	0	0	0	0	0.0194175
MEFV	0.142857	0	0	0	0	0	0.0285714	0	0	0.00970874
MSH6	0.142857	0	0	0	0	0	0	0	0	0.00485437
MYH14	0.142857	0	0	0.0243902	0	0	0	0	0	0.00970874
MYLK	0.142857	0	0	0	0	0	0	0	0	0.00485437
MYO5B	0.142857	0	0	0	0	0.0243902	0	0	0	0.00970874
N4BP1	0.142857	0	0	0	0	0	0	0	0	0.00485437
NRAS	0.142857	0	0	0.0731707	0.0526316	0.146341	0.142857	0	0	0.0825243
OR6B2	0.142857	0	0	0	0	0	0	0	0	0.00485437
PCDH19	0.142857	0	0	0	0	0	0	0	0	0.00485437
PCDHB3	0.142857	0	0	0	0	0	0	0	0	0.00485437
PDCD2L	0.142857	0	0	0.0243902	0	0	0	0	0	0.00970874
PDGFRB	0.142857	0	0	0	0	0	0	0	0	0.00485437
PI4KA	0.142857	0	0	0	0	0	0	0	0	0.00485437
PKD1L2	0.142857	0.0454545	0	0.0243902	0	0.0243902	0	0	0	0.0194175
PKNOX1	0.142857	0	0	0	0	0	0	0	0	0.00485437
PLXND1	0.142857	0	0	0	0	0	0	0	0	0.00485437
POSTN	0.142857	0	0	0	0	0	0	0	0	0.00485437
PPP1R3A	0.142857	0	0	0	0.0263158	0	0	0	0	0.00970874
PRUNE2	0.142857	0	0	0	0	0	0	0	0	0.00485437
RAP1B	0.142857	0	0	0	0	0	0	0	0	0.00485437
RGAG1	0.142857	0	0	0	0	0	0	0	0	0.00485437
RGL1	0.142857	0	0	0	0	0	0	0	0	0.00485437
SACS	0.142857	0	0	0	0	0	0	0	0	0.00485437
SLITRK1	0.142857	0	0	0	0	0	0	0	0	0.00485437
SMG1	0.142857	0	0	0	0.0526316	0	0	0	0	0.0145631
SPEG	0.142857	0	0	0.0243902	0	0.0243902	0	0	0	0.0145631
STEAP1	0.142857	0	0	0	0	0	0	0	0	0.00485437
SULT1B1	0.142857	0	0	0	0	0	0	0	0	0.00485437
TP53	0.142857	0	0.166667	0.0487805	0.0789474	0.097561	0	0	0.5	0.0679612
TRA2B	0.142857	0	0	0	0.0263158	0	0	0	0	0.00970874
TROAP	0.142857	0	0	0	0	0	0	0	0	0.00485437
TSKS	0.142857	0	0	0	0	0	0	0	0	0.00485437
UNC45B	0.142857	0	0	0	0	0	0	0	0	0.00485437
USP11	0.142857	0	0	0	0	0	0	0	0	0.00485437
XKR4	0.142857	0	0	0	0	0.0243902	0	0	0	0.00970874
ZNF724P	0.142857	0	0	0	0	0	0	0	0	0.00485437
ZSCAN1	0.142857	0	0	0	0	0	0	0	0	0.00485437
ABCA10	0	0	0	0.0243902	0	0	0	0	0	0.00485437
ABCA12	0	0.0454545	0	0	0	0	0	0	0	0.00485437
ABCA4	0	0	0	0	0.0263158	0	0	0	0	0.00485437
ABCB11	0	0	0	0	0	0.0243902	0	0	0	0.00485437
ABCC11	0	0	0	0	0	0.0243902	0	0	0	0.00485437
ABCD1	0	0	0	0.0243902	0	0	0	0	0	0.00485437
ABCF1	0	0	0	0	0.0263158	0	0	0	0	0.00485437
ABCF3	0	0.0454545	0	0	0	0	0	0	0	0.00485437
ABCG4	0	0	0	0.0243902	0	0	0	0	0	0.00485437
ABI3BP	0	0	0	0	0	0.0243902	0	0	0	0.00485437
ABL1	0	0.0454545	0	0	0	0	0	0	0	0.00485437
AC024580.1	0	0	0	0	0	0	0.0285714	0	0	0.00485437
ACAN	0	0	0	0.0243902	0.0263158	0.0243902	0	0	0	0.0145631
ACAT2	0	0.0454545	0	0	0	0	0	0	0	0.00485437
ACCN2	0	0	0	0	0	0.0243902	0	0	0	0.00485437
ACOXL	0	0	0	0	0.0263158	0	0	0	0	0.00485437
ACPT	0	0	0	0	0.0263158	0	0	0	0	0.00485437
ACSM2A	0	0	0	0.0243902	0	0	0	0	0	0.00485437
ACSS3	0	0	0	0	0	0.0243902	0	0	0	0.00485437
ACTA2	0	0	0	0	0	0.0243902	0	0	0	0.00485437
ACTBL2	0	0	0	0	0.0263158	0	0	0	0	0.00485437
ACTL7A	0	0	0	0	0.0263158	0	0	0	0	0.00485437
ACTL9	0	0	0.0555556	0	0	0	0	0	0	0.00485437
ACTR3B	0	0	0	0	0	0	0.0285714	0	0	0.00485437
ACVR2B	0	0	0	0	0	0.0243902	0	0	0	0.00485437
ADAM12	0	0	0	0.0243902	0	0	0	0	0	0.00485437
ADAM29	0	0	0	0	0	0	0	0	0.5	0.00485437
ADAMTS1	0	0	0	0	0	0	0.0285714	0	0	0.00485437
ADAMTS16	0	0.0454545	0	0.0243902	0	0	0	0	0	0.00970874
ADAMTS17	0	0	0.0555556	0	0	0	0	0	0	0.00485437
ADAMTS9	0	0	0.0555556	0	0	0	0	0	0	0.00485437
ADAMTSL1	0	0	0	0	0.0263158	0	0	0	0	0.00485437
ADCY10	0	0	0	0.0243902	0	0	0	0	0	0.00485437
ADCY3	0	0	0.0555556	0	0	0	0	0	0	0.00485437
ADCY5	0	0.0454545	0	0	0	0	0	0	0	0.00485437
ADCY6	0	0	0	0	0.0263158	0	0	0	0	0.00485437
ADCY8	0	0	0.0555556	0	0	0	0	0	0	0.00485437
ADNP	0	0	0.0555556	0	0	0	0	0	0	0.00485437
ADNP2	0	0	0	0	0	0	0.0285714	0	0	0.00485437
ADRBK1	0	0	0	0	0	0.0243902	0	0	0	0.00485437
ADSS	0	0	0	0	0	0.0243902	0	0	0	0.00485437
AFF2	0	0.0454545	0	0	0	0	0	0	0	0.00485437
AFF4	0	0	0	0	0	0	0.0285714	0	0	0.00485437
AGBL1	0	0	0	0.0243902	0	0	0	0	0	0.00485437
AGBL2	0	0	0	0	0.0263158	0	0	0	0	0.00485437
AGXT2	0	0	0.0555556	0	0	0	0	0	0	0.00485437
AHRR	0	0	0	0	0	0	0.0285714	0	0	0.00485437
AIFM1	0	0	0	0	0	0.0243902	0	0	0	0.00485437
AIFM2	0	0	0	0	0.0263158	0	0	0	0	0.00485437
AIM2	0	0	0	0	0	0	0.0285714	0	0	0.00485437
AKAP13	0	0.0454545	0	0	0	0	0	0	0	0.00485437
AKD1	0	0.0454545	0	0	0	0	0	0	0	0.00485437
AKR7A2	0	0	0	0.0243902	0	0	0	0	0	0.00485437
AKT1	0	0	0	0.0243902	0	0	0	0	0	0.00485437
ALDH16A1	0	0	0	0.0243902	0	0	0	0	0	0.00485437
ALDH1A3	0	0	0.0555556	0	0	0	0	0	0	0.00485437
ALG13	0	0	0	0	0	0.0243902	0	0	0	0.00485437
ALG6	0	0	0	0	0.0263158	0	0	0	0	0.00485437
ALMS1	0	0	0.0555556	0	0	0	0	0	0	0.00485437
ALOX5	0	0	0	0	0	0.0243902	0	0	0	0.00485437
ALPK3	0	0	0.0555556	0	0	0	0	0	0	0.00485437
AMOT	0	0	0	0.0243902	0	0	0	0	0	0.00485437
ANG	0	0	0	0.0243902	0	0	0	0	0	0.00485437
ANGPTL1	0	0	0	0	0.0263158	0	0	0	0	0.00485437
ANK2	0	0	0	0.0243902	0	0.0243902	0	0	0	0.00970874
ANK3	0	0	0	0	0	0.0243902	0	0	0	0.00485437
ANKRD12	0	0	0	0.0243902	0	0	0	0	0	0.00485437
ANKRD13A	0	0	0	0.0243902	0	0	0	0	0	0.00485437
ANKRD24	0	0	0	0.0243902	0	0	0	0	0	0.00485437
ANKRD26	0	0	0	0.0243902	0	0	0	0	0	0.00485437
ANKRD55	0	0	0	0.0243902	0	0	0	0	0	0.00485437
ANO10	0	0	0	0	0	0	0.0285714	0	0	0.00485437
ANO3	0	0	0	0	0	0.0243902	0.0285714	0	0	0.00970874
ANO7	0	0	0	0	0	0.0243902	0	0	0	0.00485437
AOC1	0	0.0454545	0	0	0	0	0	0	0	0.00485437
AP1G2	0	0	0	0	0	0.0243902	0	0	0	0.00485437
AP1M1	0	0	0	0	0.0263158	0	0	0	0	0.00485437
AP1S3	0	0	0	0	0	0.0243902	0	0	0	0.00485437
AP3S2	0	0	0	0	0.0263158	0	0	0	0	0.00485437
APBA2	0	0	0	0	0	0.0243902	0	0	0	0.00485437
APOB	0	0	0.0555556	0	0	0.0243902	0	0	0	0.00970874
AQP5	0	0	0.0555556	0	0	0	0	0	0	0.00485437
ARAP2	0	0	0	0	0.0263158	0.0243902	0	0	0	0.00970874
ARC	0	0	0	0	0	0.0243902	0	0	0	0.00485437
ARF1	0	0	0	0.0243902	0	0	0	0	0	0.00485437
ARFGEF2	0	0.0454545	0	0	0	0	0	0	0	0.00485437
ARHGAP18	0	0	0	0	0	0.0243902	0	0	0	0.00485437
ARHGAP35	0	0	0	0	0.0263158	0	0	0	0	0.00485437
ARHGAP39	0	0.0454545	0	0	0	0	0	0	0	0.00485437
ARHGEF1	0	0	0	0	0.0263158	0	0	0	0	0.00485437
ARHGEF10L	0	0	0	0	0.0263158	0	0	0	0	0.00485437
ARHGEF19	0	0	0	0	0	0.0243902	0	0	0	0.00485437
ARHGEF2	0	0	0	0	0.0263158	0	0	0	0	0.00485437
ARHGEF5	0	0	0	0	0	0	0.0285714	0	0	0.00485437
ARHGEF6	0	0	0	0	0.0263158	0	0	0	0	0.00485437
ARID1A	0	0	0	0	0.0263158	0	0	0	0	0.00485437
ARID1B	0	0.0909091	0.0555556	0	0	0	0	0	0	0.0145631
ARID2	0	0.0454545	0	0	0	0	0	0	0	0.00485437
ARL3	0	0	0	0	0	0.0243902	0	0	0	0.00485437
ARMC4	0	0	0	0	0	0.0243902	0	0	0	0.00485437
ARSE	0	0	0	0	0	0.0243902	0	0	0	0.00485437
ART4	0	0	0	0	0	0	0.0285714	0	0	0.00485437
AS3MT	0	0	0.0555556	0	0	0	0	0	0	0.00485437
ASB15	0	0	0	0	0	0.0243902	0	0	0	0.00485437
ASTE1	0	0.0454545	0	0	0	0	0	0	0	0.00485437
ASTN1	0	0	0	0	0	0	0.0285714	0	0	0.00485437
ASXL1	0	0	0.0555556	0.0487805	0.0263158	0.0243902	0.0571429	0	0	0.0339806
ASXL2	0	0	0	0.0243902	0	0	0	0	0	0.00485437
ASXL3	0	0	0.0555556	0	0	0	0	0	0	0.00485437
ATF7IP	0	0	0	0	0	0	0.0285714	0	0	0.00485437
ATG16L1	0	0	0	0.0243902	0.0263158	0	0	0	0	0.00970874
ATG4C	0	0	0	0.0243902	0	0	0	0	0	0.00485437
ATM	0	0	0	0.0243902	0	0	0	0	0	0.00485437
ATP10B	0	0	0	0.0243902	0.0263158	0	0	0	0	0.00970874
ATP10D	0	0.0454545	0	0	0	0	0	0	0	0.00485437
ATP11B	0	0	0.0555556	0	0	0	0	0	0	0.00485437
ATP11C	0	0	0	0	0	0.0243902	0	0	0	0.00485437
ATP2A1	0	0	0	0	0	0	0.0285714	0	0	0.00485437
ATP2B2	0	0	0.0555556	0	0	0	0	0	0	0.00485437
ATP2B3	0	0	0	0.0243902	0	0	0.0285714	0	0	0.00970874
ATP2C1	0	0	0	0.0243902	0	0	0	0	0	0.00485437
ATP6V0E1	0	0	0	0.0243902	0	0	0	0	0	0.00485437
ATP6V1C1	0	0	0	0.0243902	0	0	0	0	0	0.00485437
ATRNL1	0	0	0	0	0	0.0243902	0	0	0	0.00485437
B3GALT5	0	0	0	0	0.0263158	0	0	0	0	0.00485437
B3GALTL	0	0	0	0.0243902	0	0	0	0	0	0.00485437
B4GALNT3	0	0	0	0	0	0	0.0285714	0	0	0.00485437
B4GALT3	0	0	0	0	0	0	0.0285714	0	0	0.00485437
BAAT	0	0	0	0.0243902	0	0	0	0	0	0.00485437
BACH1	0	0	0	0	0	0	0	0.5	0	0.00485437
BAGE	0	0.0454545	0	0	0	0	0	0	0	0.00485437
BAI1	0	0	0	0	0	0.0243902	0	0	0	0.00485437
BAI3	0	0	0	0.0243902	0	0	0	0	0	0.00485437
BAIAP2L1	0	0	0.0555556	0	0	0	0	0	0	0.00485437
BAZ2B	0	0	0	0	0	0	0.0285714	0	0	0.00485437
BBS12	0	0	0	0	0	0.0243902	0	0	0	0.00485437
BCAN	0	0	0	0	0	0.0243902	0	0	0	0.00485437
BCAR3	0	0.0454545	0	0	0	0	0	0	0	0.00485437
BCHE	0	0	0	0	0.0263158	0	0	0	0	0.00485437
BCLAF1	0	0	0	0	0.0263158	0	0	0	0	0.00485437
BCMO1	0	0	0	0	0	0.0243902	0	0	0	0.00485437
BCOR	0	0	0.0555556	0	0	0.0487805	0.0285714	0	0	0.0194175
BCORL1	0	0	0.0555556	0.0243902	0	0.0243902	0	0	0	0.0145631
BECN1	0	0	0	0.0243902	0	0	0	0	0	0.00485437
BLZF1	0	0	0.0555556	0	0	0	0	0	0	0.00485437
BMP10	0	0	0	0	0	0	0.0285714	0	0	0.00485437
BMP5	0	0	0	0	0	0.0243902	0	0	0	0.00485437
BMS1	0	0	0	0.0243902	0	0	0	0	0	0.00485437
BNC2	0	0	0	0	0	0	0.0285714	0	0	0.00485437
BOC	0	0	0	0.0243902	0	0	0	0	0	0.00485437
BOD1L	0	0	0	0.0243902	0	0	0	0	0	0.00485437
BPIL1	0	0	0	0	0.0263158	0	0	0	0	0.00485437
BRAF	0	0	0	0	0	0	0.0285714	0	0	0.00485437
BRCC3	0	0	0.0555556	0	0	0	0	0	0	0.00485437
BRMS1	0	0	0	0	0	0.0243902	0	0	0	0.00485437
BRPF1	0	0	0	0	0	0.0243902	0	0	0	0.00485437
BRS3	0	0	0	0	0.0263158	0	0	0	0	0.00485437
BSN	0	0	0.0555556	0.0243902	0	0	0	0	0	0.00970874
BTBD16	0	0	0	0	0	0	0.0285714	0	0	0.00485437
BTBD8	0	0.0454545	0	0	0	0	0	0	0	0.00485437
BTD	0	0	0	0	0	0.0243902	0	0	0	0.00485437
BUB1	0	0	0	0	0	0	0.0285714	0	0	0.00485437
C10orf118	0	0.0454545	0	0	0	0	0	0	0	0.00485437
C10orf18	0	0	0	0	0	0.0243902	0	0	0	0.00485437
C10orf28	0	0	0	0.0243902	0	0	0	0	0	0.00485437
C11orf41	0	0	0	0.0243902	0	0	0	0	0	0.00485437
C11orf70	0	0	0	0.0243902	0	0	0	0	0	0.00485437
C12orf11	0	0	0	0	0	0.0243902	0	0	0	0.00485437
C12orf63	0	0	0	0	0.0263158	0	0	0	0	0.00485437
C13orf18	0	0	0	0	0.0263158	0	0	0	0	0.00485437
C15orf57	0	0	0	0	0.0263158	0	0	0	0	0.00485437
C15orf60	0	0	0	0.0243902	0	0	0	0	0	0.00485437
C16orf57	0	0	0	0	0.0263158	0	0	0	0	0.00485437
C19orf46	0	0	0	0	0	0.0243902	0	0	0	0.00485437
C19orf62	0	0	0	0.0243902	0	0	0	0	0	0.00485437
C1orf103	0	0	0.0555556	0	0	0	0	0	0	0.00485437
C1orf105	0	0	0	0	0.0263158	0	0	0	0	0.00485437
C1orf183	0	0	0	0	0.0263158	0	0	0	0	0.00485437
C1orf51	0	0	0	0.0243902	0	0	0.0285714	0	0	0.00970874
C2	0	0	0	0.0243902	0	0	0	0	0	0.00485437
C2CD4C	0	0	0	0	0.0263158	0	0	0	0	0.00485437
C2orf34	0	0	0	0	0	0.0243902	0	0	0	0.00485437
C2orf67	0	0	0	0	0	0	0.0285714	0	0	0.00485437
C2orf89	0	0	0.0555556	0	0	0	0	0	0	0.00485437
C3	0	0	0	0	0.0263158	0	0	0	0	0.00485437
C3orf67	0	0	0	0	0.0263158	0	0	0	0	0.00485437
C5	0	0	0	0	0.0526316	0	0	0	0	0.00970874
C6	0	0	0	0	0	0	0.0285714	0	0	0.00485437
C6orf106	0	0	0	0.0243902	0	0	0	0	0	0.00485437
C6orf142	0	0.0454545	0	0	0	0	0	0	0	0.00485437
C6orf170	0	0	0	0.0243902	0	0	0	0	0	0.00485437
C6orf174	0	0	0	0	0.0263158	0	0	0	0	0.00485437
C7	0	0	0	0	0	0.0243902	0	0	0	0.00485437
C7orf10	0	0	0.0555556	0	0	0	0	0	0	0.00485437
C7orf28A	0	0	0	0	0	0	0	0	0.5	0.00485437
C8orf80	0	0	0	0.0243902	0	0	0	0	0	0.00485437
C8orf84	0	0	0	0.0243902	0	0	0	0	0	0.00485437
C9orf43	0	0	0	0.0243902	0	0	0	0	0	0.00485437
C9orf78	0	0	0	0.0243902	0	0	0	0	0	0.00485437
C9orf91	0	0	0	0	0.0263158	0	0	0	0	0.00485437
C9orf98	0	0	0	0.0243902	0	0	0	0	0	0.00485437
CA2	0	0.0454545	0	0	0	0	0	0	0	0.00485437
CACNA1B	0	0	0.0555556	0	0	0.0243902	0.0285714	0	0	0.0145631
CACNA1E	0	0.0454545	0	0	0.0263158	0	0	0	0	0.00970874
CACNA2D3	0	0.0454545	0	0.0243902	0	0	0.0285714	0	0	0.0145631
CACNA2D4	0	0	0	0	0.0263158	0	0	0	0	0.00485437
CACNG1	0	0	0	0	0	0	0.0285714	0	0	0.00485437
CACNG2	0	0	0	0.0243902	0	0	0	0	0	0.00485437
CACNG4	0	0	0	0	0.0263158	0	0	0	0	0.00485437
CADM2	0	0.0454545	0	0.0243902	0	0	0	0	0	0.00970874
CADPS	0	0	0	0.0243902	0.0789474	0	0	0	0	0.0194175
CALB2	0	0	0	0.0243902	0	0	0	0	0	0.00485437
CALR	0	0.0909091	0	0	0	0	0	0	0	0.00970874
CAMK4	0	0	0.0555556	0	0	0	0	0	0	0.00485437
CAMKV	0	0	0	0	0	0.0243902	0	0	0	0.00485437
CAMSAP1	0	0	0	0	0	0	0	0	0.5	0.00485437
CAND1	0	0.0454545	0	0.0243902	0	0	0	0	0	0.00970874
CAPN11	0	0	0	0	0	0	0.0285714	0	0	0.00485437
CAPRIN2	0	0	0	0	0.0263158	0	0	0	0	0.00485437
CASC4	0	0	0	0	0	0	0	0	0.5	0.00485437
CASC5	0	0	0.0555556	0	0	0	0	0	0	0.00485437
CASP10	0	0	0.0555556	0	0	0	0	0	0	0.00485437
CBFA2T3	0	0	0	0	0.0263158	0	0	0	0	0.00485437
CBFB	0	0	0	0	0.0263158	0	0	0	0	0.00485437
CBL	0	0	0.0555556	0	0.0263158	0	0	0	0	0.00970874
CBX7	0	0	0	0	0.0263158	0	0	0	0	0.00485437
CCBE1	0	0	0	0.0243902	0	0	0	0	0	0.00485437
CCDC136	0	0.0454545	0	0	0	0	0	0	0	0.00485437
CCDC24	0	0	0.0555556	0	0	0	0	0	0	0.00485437
CCDC33	0	0	0	0	0	0.0243902	0	0	0	0.00485437
CCDC64	0	0	0	0	0	0	0.0285714	0	0	0.00485437
CCDC67	0	0	0.0555556	0.0243902	0	0	0	0	0	0.00970874
CCKAR	0	0	0	0	0	0	0.0285714	0	0	0.00485437
CCL11	0	0	0.0555556	0	0	0	0	0	0	0.00485437
CCL16	0	0	0	0	0.0263158	0	0	0	0	0.00485437
CCL20	0	0	0	0	0	0	0.0285714	0	0	0.00485437
CCL21	0	0	0	0.0243902	0	0	0	0	0	0.00485437
CCND3	0	0	0	0	0	0.0243902	0	0	0	0.00485437
CD1B	0	0	0	0	0	0.0243902	0	0	0	0.00485437
CD1E	0	0.0454545	0	0	0	0	0	0	0	0.00485437
CD320	0	0	0	0	0	0	0	0	0.5	0.00485437
CD3G	0	0	0	0	0	0	0.0285714	0	0	0.00485437
CD70	0	0	0.0555556	0	0	0	0	0	0	0.00485437
CD74	0	0	0.0555556	0	0	0	0	0.5	0	0.00970874
CDC42	0	0	0	0.0243902	0	0	0	0	0	0.00485437
CDH16	0	0	0	0	0	0	0	0.5	0	0.00485437
CDH23	0	0	0	0	0.0263158	0	0	0	0	0.00485437
CDH4	0	0	0	0.0243902	0	0	0	0	0	0.00485437
CDK11B	0	0	0.0555556	0	0	0	0	0	0	0.00485437
CDK12	0	0	0	0	0	0	0.0285714	0	0	0.00485437
CDKN1B	0	0	0	0	0	0.0243902	0	0	0	0.00485437
CDON	0	0	0.0555556	0	0	0	0	0	0	0.00485437
CEBPE	0	0	0.0555556	0	0	0	0	0	0	0.00485437
CECR2	0	0.0454545	0	0.0243902	0	0	0	0	0	0.00970874
CELSR2	0	0	0	0	0	0	0.0285714	0	0	0.00485437
CELSR3	0	0	0	0	0.0263158	0	0	0	0	0.00485437
CENPF	0	0	0	0	0	0.0243902	0	0	0	0.00485437
CENPN	0	0	0	0	0.0263158	0	0	0	0	0.00485437
CEP170	0	0	0	0.0243902	0	0	0	0	0	0.00485437
CES2	0	0.0454545	0	0	0	0	0	0	0	0.00485437
CFHR2	0	0	0	0	0	0	0.0285714	0	0	0.00485437
CFLAR	0	0	0	0	0.0263158	0	0	0	0	0.00485437
CFP	0	0	0	0	0	0.0243902	0	0	0	0.00485437
CHD4	0	0	0.0555556	0	0.0263158	0	0	0	0	0.00970874
CHD5	0	0	0	0	0	0	0.0285714	0	0	0.00485437
CHD6	0	0	0	0.0243902	0	0	0	0	0	0.00485437
CHD7	0	0	0.0555556	0	0	0	0	0	0	0.00485437
CHDH	0	0	0	0	0.0263158	0	0	0	0	0.00485437
CHIT1	0	0	0.0555556	0	0	0	0	0	0	0.00485437
CHN1	0	0	0.0555556	0	0	0	0	0	0	0.00485437
CHRFAM7A	0	0	0	0	0	0.0243902	0	0	0	0.00485437
CHRNB2	0	0	0	0	0.0263158	0	0	0	0	0.00485437
CHST6	0	0	0	0.0243902	0	0	0	0	0	0.00485437
CIC	0	0	0	0	0	0	0.0285714	0	0	0.00485437
CILP2	0	0	0	0	0	0.0243902	0	0	0	0.00485437
CKAP4	0	0	0	0	0	0	0.0285714	0	0	0.00485437
CLCN6	0	0	0	0	0.0263158	0	0	0	0	0.00485437
CLDN11	0	0	0	0	0	0.0243902	0	0	0	0.00485437
CLDN14	0	0	0	0	0.0263158	0	0	0	0	0.00485437
CLDN18	0	0	0	0.0243902	0	0	0	0	0	0.00485437
CLPX	0	0	0	0.0243902	0	0	0	0	0	0.00485437
CLTCL1	0	0.0454545	0	0	0	0	0	0	0	0.00485437
CMYA5	0	0	0	0	0.0526316	0	0	0	0	0.00970874
CNGA3	0	0	0	0	0	0	0.0285714	0.5	0	0.00970874
CNGA4	0	0	0	0	0	0	0.0285714	0	0	0.00485437
CNN3	0	0	0.0555556	0	0	0	0	0	0	0.00485437
CNOT6L	0	0	0.0555556	0	0	0	0	0	0	0.00485437
CNPY3	0	0	0	0	0	0	0.0285714	0	0	0.00485437
CNTLN	0	0	0	0	0.0263158	0	0	0	0	0.00485437
CNTN5	0	0	0	0	0.0263158	0	0	0	0	0.00485437
CNTN6	0	0	0	0	0.0263158	0	0	0	0	0.00485437
CNTNAP4	0	0	0	0	0.0263158	0.0243902	0	0	0	0.00970874
COL11A2	0	0.0454545	0	0	0	0	0	0	0	0.00485437
COL12A1	0	0	0.0555556	0.0487805	0	0.0243902	0.0285714	0	0	0.0242718
COL22A1	0	0	0	0	0.0263158	0	0	0	0	0.00485437
COL25A1	0	0	0	0	0	0	0	0.5	0	0.00485437
COL27A1	0	0	0	0	0.0263158	0	0	0	0	0.00485437
COL2A1	0	0	0.0555556	0	0	0	0	0	0	0.00485437
COL5A3	0	0	0.0555556	0.0243902	0	0	0	0	0	0.00970874
COL7A1	0	0	0	0	0.0263158	0	0	0	0	0.00485437
COL8A2	0	0	0	0	0	0	0.0285714	0	0	0.00485437
COPS2	0	0	0	0	0.0263158	0	0	0	0	0.00485437
CORIN	0	0	0	0	0.0263158	0	0	0	0	0.00485437
COX10	0	0	0	0	0	0	0	0.5	0	0.00485437
CPNE3	0	0	0	0	0	0.0243902	0	0	0	0.00485437
CRB1	0	0	0.0555556	0	0	0.0243902	0	0	0	0.00970874
CREBBP	0	0	0	0	0.0263158	0	0.0285714	0	0	0.00970874
CRISPLD1	0	0	0	0.0243902	0	0	0.0285714	0	0	0.00970874
CRISPLD2	0	0	0	0.0243902	0	0	0	0	0	0.00485437
CRLF1	0	0.0454545	0	0	0	0	0	0	0	0.00485437
CROCC	0	0	0.0555556	0	0	0	0	0	0	0.00485437
CSF3R	0	0	0	0.0243902	0.0789474	0	0	0	0	0.0194175
CSH2	0	0.0454545	0	0	0	0	0	0	0	0.00485437
CSMD1	0	0	0.0555556	0	0	0.0243902	0.0285714	0	0	0.0145631
CSMD3	0	0	0	0	0.0263158	0	0	0.5	0	0.00970874
CSRNP1	0	0	0	0.0243902	0	0	0	0	0	0.00485437
CTC-360G5.8	0	0.0454545	0	0	0	0	0	0	0	0.00485437
CTCF	0	0	0	0.0243902	0	0.0243902	0	0	0	0.00970874
CTD-3193O13.9	0	0	0	0	0	0	0.0285714	0	0	0.00485437
CTNNA2	0	0	0	0	0.0526316	0	0	0	0	0.00970874
CTNNA3	0	0.0454545	0	0	0	0	0	0	0	0.00485437
CTNNAL1	0	0	0.0555556	0	0	0	0	0	0	0.00485437
CTSG	0	0	0	0	0.0263158	0	0	0	0	0.00485437
CUEDC1	0	0	0	0.0243902	0.0263158	0	0	0	0	0.00970874
CUL1	0	0	0	0	0	0	0	0	0.5	0.00485437
CUL4B	0	0	0	0.0243902	0	0	0	0	0	0.00485437
CUL9	0	0	0	0.0243902	0	0	0	0	0	0.00485437
CUX2	0	0	0	0	0	0	0.0285714	0	0	0.00485437
CXorf58	0	0	0	0.0243902	0	0	0	0	0	0.00485437
CYB5R4	0	0	0	0	0	0	0.0285714	0	0	0.00485437
CYBRD1	0	0	0	0.0243902	0	0	0	0	0	0.00485437
CYLC1	0	0.0454545	0	0	0	0	0	0	0	0.00485437
CYP26A1	0	0	0	0	0.0263158	0	0	0	0	0.00485437
CYP2A13	0	0	0	0.0243902	0	0	0	0	0	0.00485437
CYP2A6	0	0	0.0555556	0	0	0	0	0	0	0.00485437
CYP2F1	0	0	0	0	0.0263158	0	0	0	0	0.00485437
CYP4A22	0	0	0	0	0.0263158	0	0	0	0	0.00485437
CYP4F12	0	0	0.0555556	0	0	0	0	0	0	0.00485437
CYP4X1	0	0	0	0	0	0.0243902	0	0	0	0.00485437
CYTH1	0	0	0	0.0243902	0	0	0	0	0	0.00485437
DAAM2	0	0	0	0	0	0.0243902	0	0	0	0.00485437
DAB2	0	0	0.0555556	0	0	0	0	0	0	0.00485437
DAG1	0	0.0454545	0	0	0	0	0	0	0	0.00485437
DAGLA	0	0	0	0.0243902	0	0	0	0	0	0.00485437
DAGLB	0	0	0	0.0243902	0	0	0	0	0	0.00485437
DAOA	0	0	0	0.0243902	0	0	0	0	0	0.00485437
DAXX	0	0	0	0	0	0.0243902	0	0	0	0.00485437
DAZAP2	0	0	0	0	0.0263158	0	0	0	0	0.00485437
DBC1	0	0	0	0.0243902	0	0	0	0	0	0.00485437
DBNL	0	0.0454545	0	0	0	0	0	0	0	0.00485437
DBX2	0	0	0.0555556	0	0	0	0	0	0	0.00485437
DCAF6	0	0	0	0	0.0263158	0	0	0	0	0.00485437
DCAF8	0	0	0	0.0243902	0	0	0	0	0	0.00485437
DCLK1	0	0	0	0	0.0263158	0	0.0285714	0	0	0.00970874
DCST2	0	0	0	0	0	0	0.0285714	0	0	0.00485437
DCT	0	0.0454545	0	0	0	0	0	0	0	0.00485437
DCTD	0	0	0.0555556	0	0	0	0	0	0	0.00485437
DCTN1	0	0.0454545	0	0	0	0	0	0	0	0.00485437
DCUN1D3	0	0	0	0	0.0263158	0	0	0	0	0.00485437
DDHD1	0	0	0	0.0243902	0	0	0	0	0	0.00485437
DDR2	0	0.0454545	0	0	0	0	0	0	0	0.00485437
DDX1	0	0	0	0	0.0263158	0	0	0	0	0.00485437
DDX23	0	0	0	0	0	0.0243902	0	0	0	0.00485437
DDX41	0	0	0	0	0.0526316	0	0	0	0	0.00970874
DGKI	0	0	0	0	0	0.0243902	0	0	0	0.00485437
DHTKD1	0	0	0	0.0243902	0	0	0	0	0	0.00485437
DHX32	0	0	0	0.0243902	0	0	0	0	0	0.00485437
DHX34	0	0.0454545	0	0	0	0	0	0	0	0.00485437
DIAPH1	0	0	0.0555556	0	0	0	0	0	0	0.00485437
DIAPH2	0	0	0.0555556	0	0	0	0	0	0	0.00485437
DIO2	0	0	0	0	0	0.0243902	0	0	0	0.00485437
DIS3	0	0	0	0.0487805	0	0	0	0	0	0.00970874
DLC1	0	0	0	0	0.0263158	0	0	0	0.5	0.00970874
DLD	0	0	0	0	0	0.0243902	0	0	0	0.00485437
DLEC1	0	0.0454545	0	0	0	0	0	0	0	0.00485437
DLGAP2	0	0	0	0	0.0263158	0	0	0	0	0.00485437
DMD	0	0	0	0	0.0263158	0	0	0	0	0.00485437
DMRT3	0	0	0	0	0	0.0243902	0	0	0	0.00485437
DNAH5	0	0	0	0.0243902	0	0	0	0	0	0.00485437
DNAH9	0	0	0	0.0243902	0.0263158	0	0	0	0	0.00970874
DNAI1	0	0	0.0555556	0	0.0263158	0	0	0	0	0.00970874
DNAJA3	0	0	0	0	0.0263158	0	0	0	0	0.00485437
DNAJC1	0	0	0.0555556	0	0	0	0.0285714	0	0	0.00970874
DNAJC7	0	0	0	0	0.0263158	0	0	0	0	0.00485437
DNHD1	0	0	0	0	0.0263158	0	0	0	0	0.00485437
DNM2	0	0	0	0	0	0.0243902	0	0	0	0.00485437
DNMT3B	0	0	0	0	0.0263158	0	0	0	0	0.00485437
DOCK1	0	0	0	0	0	0.0243902	0	0	0	0.00485437
DOCK10	0	0	0	0	0	0	0	0.5	0	0.00485437
DOCK2	0	0	0	0.0243902	0	0	0	0	0	0.00485437
DOCK5	0	0	0.0555556	0	0	0	0	0	0	0.00485437
DOCK8	0	0	0.0555556	0	0	0	0	0	0	0.00485437
DOPEY2	0	0	0	0.0243902	0	0	0	0	0	0.00485437
DOT1L	0	0	0	0	0.0263158	0	0	0	0	0.00485437
DPP3	0	0	0	0	0.0263158	0	0	0	0	0.00485437
DSCAML1	0	0	0	0.0243902	0	0	0	0	0	0.00485437
DSG2	0	0	0	0	0	0	0.0285714	0	0	0.00485437
DST	0	0	0	0	0	0.0243902	0	0	0	0.00485437
DUOX1	0	0	0.0555556	0	0	0	0	0	0	0.00485437
DUOXA2	0	0	0	0	0.0263158	0	0	0	0	0.00485437
DUSP1	0	0	0	0	0	0.0243902	0	0	0	0.00485437
DUSP26	0	0	0	0	0	0.0243902	0	0	0	0.00485437
DYNC1H1	0	0	0.0555556	0	0	0	0	0	0	0.00485437
DYNC2H1	0	0	0	0	0.0263158	0	0	0	0	0.00485437
DYRK4	0	0.0454545	0	0	0	0	0	0	0	0.00485437
DYSF	0	0	0	0	0.0526316	0.0243902	0	0	0	0.0145631
E2F8	0	0	0.0555556	0	0	0.0243902	0	0	0	0.00970874
ECM2	0	0	0	0	0	0.0243902	0	0	0	0.00485437
EDC4	0	0	0	0	0	0	0	0	0.5	0.00485437
EDIL3	0	0	0.0555556	0	0	0	0	0	0	0.00485437
EED	0	0	0	0	0.0263158	0.0243902	0	0	0	0.00970874
EFCAB6	0	0	0	0.0243902	0	0	0	0	0	0.00485437
EFTUD1	0	0	0	0	0	0.0243902	0	0	0	0.00485437
EGFL8	0	0	0	0.0243902	0	0	0	0	0	0.00485437
EGFLAM	0	0	0.0555556	0	0	0	0	0	0	0.00485437
EGFR	0	0	0	0.0243902	0.0263158	0	0	0	0	0.00970874
EGLN2	0	0	0.0555556	0	0	0	0	0	0	0.00485437
EHD1	0	0	0	0	0.0263158	0	0	0	0	0.00485437
EHD2	0	0	0	0	0	0.0243902	0	0	0	0.00485437
EIF2AK4	0	0	0	0.0243902	0	0	0	0	0	0.00485437
EIF4G2	0	0	0	0	0	0	0.0285714	0	0	0.00485437
ELF1	0	0	0.0555556	0	0	0	0	0	0	0.00485437
ELF4	0	0	0	0.0243902	0	0	0	0	0	0.00485437
ELFN2	0	0	0	0	0	0	0.0285714	0	0	0.00485437
EN1	0	0	0	0	0	0	0.0285714	0	0	0.00485437
ENC1	0	0	0	0	0	0	0.0285714	0	0	0.00485437
ENPEP	0	0	0	0	0.0263158	0	0	0	0	0.00485437
ENPP1	0	0	0.0555556	0	0	0	0	0	0	0.00485437
EP400	0	0	0	0	0.0263158	0	0	0	0	0.00485437
EPAS1	0	0	0	0.0243902	0	0	0	0	0	0.00485437
EPB41L3	0	0	0	0	0	0.0243902	0	0	0	0.00485437
EPB41L5	0	0	0	0.0243902	0	0	0	0	0	0.00485437
EPGN	0	0	0	0.0243902	0	0	0	0	0	0.00485437
EPHA10	0	0	0	0.0243902	0	0	0	0	0	0.00485437
EPHA2	0	0	0	0	0.0263158	0	0	0	0	0.00485437
EPHA3	0	0	0	0.0243902	0	0	0	0	0	0.00485437
EPHA5	0	0	0	0	0	0.0243902	0	0	0	0.00485437
EPHA7	0	0	0	0	0.0263158	0	0.0285714	0	0	0.00970874
EPHA8	0	0	0	0.0243902	0	0	0	0	0	0.00485437
ESCO2	0	0	0	0	0.0263158	0	0	0	0	0.00485437
ESM1	0	0	0	0.0243902	0	0	0	0	0	0.00485437
ETF1	0	0	0	0.0243902	0	0	0	0	0	0.00485437
ETNK1	0	0	0	0	0.0263158	0	0	0	0	0.00485437
ETV6	0	0.0454545	0	0.0243902	0	0	0	0	0	0.00970874
EVC2	0	0	0	0.0243902	0	0	0	0	0	0.00485437
EWSR1	0	0.0454545	0	0	0	0	0	0	0	0.00485437
EXD1	0	0.0454545	0	0	0	0	0	0	0	0.00485437
EYA4	0	0.0454545	0	0	0	0	0	0	0	0.00485437
EZH2	0	0	0.0555556	0.0487805	0.0526316	0	0	0	0	0.0242718
EZR	0	0	0	0	0.0263158	0	0	0	0	0.00485437
FADS3	0	0	0	0	0	0	0.0285714	0	0	0.00485437
FAM104B	0	0.0454545	0	0	0	0	0	0	0	0.00485437
FAM115A	0	0	0	0	0.0263158	0	0	0	0	0.00485437
FAM123A	0	0	0	0	0.0263158	0	0	0	0	0.00485437
FAM135A	0	0.0454545	0	0	0	0	0	0	0	0.00485437
FAM154B	0	0	0	0	0	0	0.0285714	0	0	0.00485437
FAM155A	0	0.0454545	0	0	0	0	0	0	0	0.00485437
FAM171A1	0	0	0	0	0.0263158	0	0	0	0	0.00485437
FAM176A	0	0	0	0.0243902	0	0	0	0	0	0.00485437
FAM193A	0	0	0	0.0243902	0	0	0	0	0	0.00485437
FAM26E	0	0	0	0	0.0263158	0	0	0	0	0.00485437
FAM47A	0	0	0	0.0243902	0.0526316	0	0	0	0	0.0145631
FAM47B	0	0	0	0	0	0.0243902	0	0	0	0.00485437
FAM48A	0	0	0	0.0243902	0	0	0	0	0	0.00485437
FAM57B	0	0	0	0	0	0	0.0285714	0	0	0.00485437
FAM58B	0	0	0	0	0.0263158	0	0	0	0	0.00485437
FAM5C	0	0.0454545	0	0.0243902	0.0263158	0.0243902	0	0	0	0.0194175
FAM65A	0	0	0.0555556	0	0	0	0	0	0	0.00485437
FAM69A	0	0	0	0.0243902	0	0	0	0	0	0.00485437
FAM90A1	0	0.0454545	0	0	0	0	0	0	0	0.00485437
FANCC	0	0	0	0.0243902	0	0	0	0	0	0.00485437
FANCM	0	0	0	0	0.0263158	0	0	0	0	0.00485437
FASTKD3	0	0	0	0	0.0263158	0	0	0	0	0.00485437
FAT1	0	0	0	0.0243902	0	0	0	0	0	0.00485437
FAT2	0	0	0	0.0243902	0	0	0	0	0	0.00485437
FAT3	0	0	0	0	0	0.0243902	0	0	0	0.00485437
FBN1	0	0	0	0	0.0263158	0	0	0	0	0.00485437
FBN2	0	0	0	0	0.0263158	0	0	0	0	0.00485437
FBXL7	0	0	0	0	0.0263158	0	0	0	0	0.00485437
FBXO11	0	0	0.0555556	0.0243902	0	0	0	0	0	0.00970874
FBXO30	0	0	0	0	0.0263158	0	0	0	0	0.00485437
FCHSD1	0	0	0	0	0.0263158	0	0	0	0	0.00485437
FCRL1	0	0	0.0555556	0	0	0	0	0	0	0.00485437
FFAR1	0	0	0	0	0	0.0243902	0	0	0	0.00485437
FGFR3	0	0	0	0	0	0	0.0285714	0	0	0.00485437
FGL2	0	0.0454545	0	0	0	0	0	0	0	0.00485437
FILIP1	0	0	0	0	0.0263158	0	0.0285714	0	0	0.00970874
FKBP11	0	0	0	0	0.0263158	0	0	0	0	0.00485437
FKBP8	0	0	0.0555556	0.0243902	0	0	0	0	0	0.00970874
FLG	0	0.0454545	0	0	0.0263158	0	0	0	0	0.00970874
FLJ43860	0	0	0	0	0.0263158	0	0	0	0	0.00485437
FLT1	0	0	0.0555556	0.0243902	0	0	0	0	0	0.00970874
FLT4	0	0	0.0555556	0	0	0	0	0	0	0.00485437
FMN1	0	0	0	0	0	0	0.0285714	0	0	0.00485437
FN1	0	0	0	0.0243902	0	0	0	0	0	0.00485437
FOXG1	0	0	0	0	0	0	0.0285714	0	0	0.00485437
FOXP1	0	0	0	0	0	0.0243902	0	0	0	0.00485437
FOXP4	0	0	0.0555556	0	0	0	0	0	0	0.00485437
FPR1	0	0	0.0555556	0	0	0	0	0	0	0.00485437
FREM2	0	0	0	0.0243902	0	0.0243902	0	0	0	0.00970874
FRMPD3	0	0	0	0	0.0263158	0	0	0	0	0.00485437
FRYL	0	0.0454545	0	0	0	0	0	0	0	0.00485437
FZD1	0	0	0	0	0	0.0243902	0	0	0	0.00485437
G3BP1	0	0	0	0	0	0.0243902	0	0	0	0.00485437
G6PC	0	0.0454545	0	0	0	0	0	0	0	0.00485437
GABBR1	0	0	0	0	0	0	0.0285714	0	0	0.00485437
GABRA4	0	0	0	0	0	0	0.0285714	0	0	0.00485437
GABRB1	0	0	0	0.0243902	0	0	0	0	0	0.00485437
GABRG2	0	0	0	0.0243902	0	0	0	0	0	0.00485437
GABRR1	0	0	0	0	0	0.0243902	0	0	0	0.00485437
GALNT2	0	0	0	0.0243902	0	0	0	0	0	0.00485437
GALNT7	0	0	0	0	0.0263158	0	0	0	0	0.00485437
GALNTL4	0	0	0	0.0243902	0.0263158	0	0	0	0	0.00970874
GANC	0	0.0454545	0	0	0	0	0	0	0	0.00485437
GAS7	0	0	0	0.0243902	0	0	0	0	0	0.00485437
GATA1	0	0	0	0	0.0263158	0	0	0	0	0.00485437
GATA2	0	0	0.0555556	0	0.0263158	0	0.0285714	0	0	0.0145631
GATAD2B	0	0	0	0.0243902	0	0	0	0	0	0.00485437
GBP1	0	0	0.0555556	0	0	0	0	0	0	0.00485437
GBP4	0	0	0	0.0243902	0.0526316	0	0	0	0	0.0145631
GCM2	0	0	0.0555556	0	0	0	0	0	0	0.00485437
GDF5	0	0	0	0	0	0.0243902	0	0	0	0.00485437
GDPD4	0	0.0454545	0	0	0	0	0	0	0	0.00485437
GDPD5	0	0	0	0	0.0263158	0	0	0	0	0.00485437
GEMIN4	0	0	0	0	0	0.0243902	0	0	0	0.00485437
GGT1	0	0	0.0555556	0	0	0	0	0	0	0.00485437
GINM1	0	0	0	0	0	0	0.0285714	0	0	0.00485437
GJA4	0	0	0	0	0.0263158	0	0	0	0	0.00485437
GJA8	0	0	0	0	0	0.0243902	0	0	0	0.00485437
GJB3	0	0	0.0555556	0	0	0.0243902	0	0	0	0.00970874
GLIS1	0	0	0	0	0	0	0.0285714	0	0	0.00485437
GLIS3	0	0	0	0.0243902	0	0	0	0	0	0.00485437
GLP1R	0	0	0	0	0	0	0.0285714	0	0	0.00485437
GLRA1	0	0	0	0	0.0263158	0	0	0	0	0.00485437
GNA15	0	0	0	0.0243902	0	0	0	0	0	0.00485437
GNAI2	0	0	0	0	0	0.0243902	0	0	0	0.00485437
GNB1	0	0	0.0555556	0	0	0	0	0	0	0.00485437
GNGT1	0	0.0454545	0	0	0	0	0	0	0	0.00485437
GNPTAB	0	0	0	0	0	0.0243902	0	0	0	0.00485437
GPM6A	0	0	0	0	0.0263158	0	0	0	0	0.00485437
GPR101	0	0	0	0.0243902	0	0	0	0	0	0.00485437
GPR115	0	0	0	0.0243902	0	0	0	0	0	0.00485437
GPR125	0	0	0.0555556	0	0	0	0	0	0	0.00485437
GPR128	0	0	0	0	0	0.0243902	0	0	0	0.00485437
GPR162	0	0	0	0	0	0.0243902	0	0	0	0.00485437
GPR183	0	0	0	0	0	0.0243902	0	0	0	0.00485437
GPR6	0	0	0	0	0.0263158	0	0	0	0	0.00485437
GPR78	0	0	0.0555556	0	0	0	0	0	0	0.00485437
GPR88	0	0	0	0	0.0263158	0	0	0	0	0.00485437
GPR98	0	0	0	0	0.0263158	0	0	0	0	0.00485437
GPRC5B	0	0	0	0.0243902	0	0	0	0	0	0.00485437
GPRC6A	0	0	0	0	0	0.0243902	0	0	0	0.00485437
GPRIN2	0	0	0	0	0.0263158	0	0	0	0	0.00485437
GPX2	0	0	0	0	0	0.0243902	0	0	0	0.00485437
GRB10	0	0	0	0	0.0263158	0	0	0	0	0.00485437
GREB1	0	0	0	0.0243902	0	0	0	0	0	0.00485437
GRIA3	0	0	0	0	0	0	0.0285714	0	0	0.00485437
GRID1	0	0	0.0555556	0	0.0263158	0	0	0	0	0.00970874
GRIK2	0	0	0.0555556	0.0487805	0	0	0	0	0	0.0145631
GRIK3	0	0	0	0	0	0.0243902	0	0	0	0.00485437
GRIK4	0	0	0	0.0243902	0.0263158	0	0	0	0	0.00970874
GRM3	0	0	0	0	0.0263158	0	0.0285714	0	0	0.00970874
GRM4	0	0	0	0	0	0.0243902	0	0	0	0.00485437
GRWD1	0	0	0	0	0	0	0.0285714	0	0	0.00485437
GSTCD	0	0	0	0	0.0263158	0	0	0	0	0.00485437
GSTK1	0	0	0	0.0243902	0.0263158	0	0	0	0	0.00970874
GSTM3	0	0	0	0	0.0263158	0	0	0	0	0.00485437
GTF3A	0	0	0	0.0243902	0	0	0	0	0	0.00485437
GUCA2A	0	0	0	0.0243902	0	0	0	0	0	0.00485437
GUCY2D	0	0	0	0.0243902	0	0	0	0	0	0.00485437
GXYLT1	0	0	0	0	0.0263158	0	0	0	0	0.00485437
GYG2	0	0	0	0	0	0.0243902	0	0	0	0.00485437
GZMB	0	0	0.0555556	0	0	0	0	0	0	0.00485437
HADH	0	0	0	0.0243902	0	0	0	0	0	0.00485437
HAO1	0	0	0	0	0.0263158	0	0	0	0	0.00485437
HAUS7	0	0.0454545	0	0	0	0	0	0	0	0.00485437
HCFC1	0	0	0	0	0.0263158	0	0	0	0.5	0.00970874
HCK	0	0	0.0555556	0	0	0	0	0	0	0.00485437
HCLS1	0	0	0	0.0243902	0	0	0	0	0	0.00485437
HCN1	0	0	0	0.0243902	0	0	0	0	0	0.00485437
HCN4	0	0	0	0.0243902	0	0	0	0	0	0.00485437
HDAC2	0	0	0	0	0	0	0.0285714	0	0	0.00485437
HDAC6	0	0	0	0	0	0.0243902	0	0	0	0.00485437
HDGF	0	0	0	0	0	0	0	0	0.5	0.00485437
HEATR3	0	0.0454545	0	0	0	0	0	0	0	0.00485437
HEATR4	0	0	0	0.0243902	0	0	0	0	0	0.00485437
HECW1	0	0.0454545	0	0	0.0263158	0	0.0285714	0	0	0.0145631
HELZ	0	0	0	0.0243902	0	0	0	0	0	0.00485437
HERC1	0	0.0454545	0	0	0	0	0	0	0	0.00485437
HERC2	0	0	0	0	0	0.0243902	0	0	0	0.00485437
HIST1H3D	0	0	0	0.0243902	0	0	0	0	0	0.00485437
HIST3H3	0	0	0	0	0.0263158	0	0	0	0	0.00485437
HIVEP1	0	0.0454545	0.0555556	0	0	0	0	0	0	0.00970874
HIVEP2	0	0	0	0	0	0.0243902	0	0	0	0.00485437
HJURP	0	0	0	0	0.0263158	0	0	0	0	0.00485437
HK1	0	0	0	0	0	0.0243902	0	0	0	0.00485437
HKR1	0	0	0	0.0243902	0	0	0	0	0	0.00485437
HLA-B	0	0	0	0	0	0.0243902	0	0	0	0.00485437
HMCN1	0	0	0	0.0243902	0	0	0	0	0	0.00485437
HNF4A	0	0	0	0.0243902	0	0	0	0	0	0.00485437
HNRNPK	0	0	0	0.0243902	0.0263158	0	0	0	0	0.00970874
HOXD1	0	0	0	0.0243902	0	0	0	0	0	0.00485437
HPS5	0	0	0	0	0.0263158	0	0	0	0	0.00485437
HSCB	0	0	0	0	0	0.0243902	0	0	0	0.00485437
HSD17B1	0	0	0.0555556	0	0	0	0	0	0	0.00485437
HSD17B2	0	0	0	0	0	0	0.0285714	0	0	0.00485437
HSD3B1	0	0	0.0555556	0	0	0	0	0	0	0.00485437
HSPA4	0	0	0	0	0	0	0.0285714	0	0	0.00485437
HSPB7	0	0	0	0	0.0263158	0	0	0	0	0.00485437
HTR5A	0	0.0454545	0	0	0	0	0	0	0	0.00485437
HUNK	0	0.0454545	0	0	0	0	0.0571429	0	0	0.0145631
HYDIN	0	0.0454545	0	0	0	0	0	0	0	0.00485437
IARS	0	0.0454545	0	0	0	0	0	0	0	0.00485437
IDE	0	0	0.0555556	0	0	0	0	0	0	0.00485437
IDH1	0	0	0.111111	0.243902	0.0789474	0	0.0857143	0	0	0.0873786
IFI44	0	0	0	0.0243902	0	0	0	0	0	0.00485437
IGLJ3	0	0	0	0	0	0.0243902	0	0	0	0.00485437
IGSF21	0	0	0	0	0.0263158	0	0	0	0	0.00485437
IGSF5	0	0	0	0	0.0263158	0	0	0	0	0.00485437
IHH	0	0	0	0	0	0.0243902	0	0	0	0.00485437
IKZF1	0	0.0454545	0	0	0	0	0	0	0	0.00485437
IKZF3	0	0	0	0	0.0263158	0	0	0	0	0.00485437
IKZF4	0	0	0	0	0	0.0487805	0	0	0	0.00970874
IL12RB1	0	0	0	0	0	0	0.0285714	0	0	0.00485437
IL18R1	0	0	0	0	0	0.0243902	0	0	0	0.00485437
IL1RL2	0	0	0.0555556	0	0	0	0	0	0	0.00485437
IL20RB	0	0	0	0	0	0	0.0285714	0	0	0.00485437
IMMP2L	0	0	0	0	0	0.0243902	0	0	0	0.00485437
IMPG2	0	0	0	0.0243902	0	0	0	0	0	0.00485437
INPP5D	0	0	0	0	0	0.0243902	0	0	0	0.00485437
INS	0	0	0	0.0243902	0	0	0	0	0	0.00485437
IPO7	0	0	0.0555556	0	0	0	0	0	0	0.00485437
IQGAP3	0	0	0	0	0.0263158	0	0	0	0	0.00485437
IRX1	0	0	0	0	0	0	0.0285714	0	0	0.00485437
ISLR	0	0	0	0	0.0263158	0	0	0	0	0.00485437
ITGA10	0	0	0.0555556	0	0	0	0	0	0	0.00485437
ITGA8	0	0	0	0	0.0263158	0	0	0	0	0.00485437
ITGAE	0	0	0	0	0.0263158	0	0	0	0	0.00485437
ITGAX	0	0	0	0	0.0263158	0	0	0	0	0.00485437
ITGB5	0	0	0	0.0243902	0	0	0	0	0	0.00485437
ITIH2	0	0	0.0555556	0	0	0	0	0	0	0.00485437
ITPRIPL1	0	0	0	0	0	0.0243902	0	0	0	0.00485437
JAK2	0	0.0454545	0	0	0	0	0	0	0	0.00485437
JMJD1C	0	0	0	0	0	0	0	0.5	0	0.00485437
JMJD5	0	0	0.0555556	0	0	0	0	0	0	0.00485437
KAT2B	0	0	0	0.0243902	0	0	0	0	0	0.00485437
KAT6B	0	0	0	0	0	0.0243902	0	0	0	0.00485437
KATNAL2	0	0	0	0	0	0	0.0285714	0	0	0.00485437
KCNA1	0	0	0	0	0.0263158	0	0	0	0	0.00485437
KCNA3	0	0	0	0.0243902	0	0	0	0	0	0.00485437
KCNA4	0	0	0	0	0.0263158	0.0243902	0	0	0	0.00970874
KCNA5	0	0	0	0	0.0263158	0	0	0	0	0.00485437
KCNC1	0	0	0	0	0	0	0	0	0.5	0.00485437
KCND3	0	0	0	0	0.0263158	0	0	0	0	0.00485437
KCNE3	0	0	0	0	0	0	0.0285714	0	0	0.00485437
KCNH2	0	0	0	0.0243902	0	0.0243902	0	0	0	0.00970874
KCNH5	0	0	0	0	0.0263158	0	0.0285714	0	0	0.00970874
KCNJ15	0	0	0	0	0	0	0.0285714	0	0	0.00485437
KCNJ6	0	0	0	0.0243902	0	0	0	0	0	0.00485437
KCNK13	0	0	0	0.0243902	0	0	0	0	0	0.00485437
KCNK9	0	0	0.0555556	0	0	0	0	0	0	0.00485437
KCNMB3	0	0	0	0	0	0	0.0285714	0	0	0.00485437
KCNQ2	0	0	0	0	0.0263158	0	0	0	0	0.00485437
KCNQ3	0	0	0	0.0243902	0	0	0	0	0	0.00485437
KCNT1	0	0	0	0.0243902	0	0	0	0	0	0.00485437
KCNT2	0	0	0	0	0	0.0243902	0	0	0	0.00485437
KCNU1	0	0	0	0.0243902	0	0.0243902	0.0285714	0	0	0.0145631
KDM1A	0	0	0	0	0	0.0243902	0	0	0	0.00485437
KDM2B	0	0	0	0.0243902	0	0	0	0	0	0.00485437
KDM3B	0	0	0.0555556	0	0.0263158	0	0	0	0	0.00970874
KDM6A	0	0	0	0.0243902	0.0263158	0	0.0285714	0	0	0.0145631
KDR	0	0	0	0	0.0263158	0.0487805	0	0	0	0.0145631
KHDRBS3	0	0	0	0	0	0.0243902	0	0	0	0.00485437
KIAA0240	0	0	0	0	0.0263158	0	0	0	0	0.00485437
KIAA0802	0	0	0	0.0243902	0	0	0	0	0	0.00485437
KIAA0831	0	0	0	0.0243902	0	0	0	0	0	0.00485437
KIAA0892	0	0	0	0	0.0263158	0	0	0	0	0.00485437
KIAA1109	0	0	0	0	0.0263158	0	0	0	0	0.00485437
KIAA1210	0	0.0454545	0	0	0	0	0	0	0	0.00485437
KIAA1217	0	0	0	0.0243902	0	0	0	0	0	0.00485437
KIAA1267	0	0	0	0	0.0263158	0.0243902	0	0	0	0.00970874
KIAA1370	0	0.0454545	0	0	0	0	0	0	0	0.00485437
KIAA1683	0	0	0.0555556	0	0	0.0243902	0	0	0	0.00970874
KIDINS220	0	0.0454545	0	0	0	0	0	0	0	0.00485437
KIF1C	0	0	0	0	0.0263158	0	0	0	0	0.00485437
KIF26A	0	0	0	0.0243902	0	0	0	0	0	0.00485437
KIF5C	0	0	0	0	0	0	0.0285714	0	0	0.00485437
KLF13	0	0.0454545	0	0	0	0	0	0	0	0.00485437
KLHDC3	0	0	0	0	0.0263158	0	0	0	0	0.00485437
KLHDC7A	0	0	0	0.0243902	0	0	0	0	0	0.00485437
KLHL12	0	0	0	0	0.0263158	0	0	0	0	0.00485437
KLHL2	0	0	0	0.0243902	0	0	0	0	0	0.00485437
KLHL3	0	0.0454545	0	0	0	0	0	0	0	0.00485437
KLHL36	0	0	0	0	0	0.0243902	0	0	0	0.00485437
KLHL4	0	0	0	0	0.0263158	0	0	0	0	0.00485437
KLHL5	0	0	0	0.0243902	0	0	0	0	0	0.00485437
KLK7	0	0	0	0.0243902	0	0	0	0	0	0.00485437
KLRG2	0	0.0454545	0	0	0	0	0	0	0	0.00485437
KLRK1	0	0	0	0	0	0	0.0285714	0	0	0.00485437
KPRP	0	0	0	0	0	0	0.0285714	0	0	0.00485437
KRAS	0	0	0.111111	0.0243902	0.0263158	0.0731707	0.0857143	0	0	0.0485437
KRIT1	0	0	0	0	0	0	0.0285714	0	0	0.00485437
KRT10	0	0	0	0	0	0	0.0285714	0	0	0.00485437
KRT13	0	0	0	0	0.0263158	0	0	0	0	0.00485437
KRT18	0	0	0	0	0	0	0.0285714	0	0	0.00485437
KRT19	0	0	0	0	0	0.0243902	0	0	0	0.00485437
KRT2	0	0	0	0	0	0.0243902	0	0	0	0.00485437
KRT26	0	0	0	0	0	0.0243902	0	0	0	0.00485437
KRT27	0	0	0	0	0	0.0243902	0	0	0	0.00485437
KRT37	0	0	0	0	0	0	0	0.5	0	0.00485437
KRT6A	0	0	0	0	0.0263158	0	0	0	0	0.00485437
KRT75	0	0	0	0	0	0	0	0.5	0	0.00485437
KRT77	0	0	0	0.0243902	0	0	0	0	0	0.00485437
KRT79	0	0.0454545	0	0	0.0263158	0	0	0	0	0.00970874
KRTAP10-7	0	0	0	0	0.0263158	0	0	0	0	0.00485437
KRTAP10-8	0	0	0	0	0	0	0.0285714	0	0	0.00485437
KRTAP2-4	0	0.0454545	0	0	0	0	0	0	0	0.00485437
KRTAP24-1	0	0	0	0.0243902	0	0	0	0	0	0.00485437
KRTAP26-1	0	0.0454545	0	0	0	0	0	0	0	0.00485437
KRTAP4-2	0	0	0	0	0.0263158	0	0	0	0	0.00485437
LAMA3	0	0	0	0	0.0263158	0	0	0	0	0.00485437
LAMA5	0	0	0	0.0243902	0	0	0	0	0	0.00485437
LAMC1	0	0	0	0	0.0263158	0	0	0	0	0.00485437
LARS	0	0	0	0	0	0	0.0285714	0	0	0.00485437
LAS1L	0	0	0	0	0.0263158	0	0	0	0	0.00485437
LBXCOR1	0	0	0	0.0243902	0	0	0	0	0	0.00485437
LCE1B	0	0	0	0	0.0263158	0	0	0	0	0.00485437
LDLRAD3	0	0	0	0.0243902	0	0	0	0	0	0.00485437
LEO1	0	0	0.0555556	0	0	0	0	0	0	0.00485437
LETMD1	0	0	0	0	0	0.0243902	0	0	0	0.00485437
LGI2	0	0	0	0.0243902	0	0	0.0285714	0	0	0.00970874
LGTN	0	0	0	0	0.0263158	0	0	0	0	0.00485437
LHCGR	0	0	0	0	0.0263158	0	0	0	0	0.00485437
LIAS	0	0.0454545	0	0	0	0	0	0	0	0.00485437
LIMA1	0	0	0	0.0243902	0	0	0	0	0	0.00485437
LMAN2L	0	0	0	0	0	0	0.0285714	0	0	0.00485437
LNX1	0	0	0	0.0243902	0	0	0	0	0	0.00485437
LOXHD1	0	0	0	0	0	0.0243902	0	0	0	0.00485437
LPPR4	0	0	0	0	0.0263158	0	0	0	0	0.00485437
LRCH3	0	0	0.0555556	0	0	0	0	0	0	0.00485437
LRFN3	0	0	0	0.0243902	0	0	0	0	0	0.00485437
LRIG3	0	0.0454545	0	0	0	0	0	0	0	0.00485437
LRIT1	0	0	0.0555556	0	0	0	0	0.5	0	0.00970874
LRP1B	0	0	0.0555556	0.0243902	0	0	0	0	0	0.00970874
LRP4	0	0	0	0	0	0.0243902	0	0	0	0.00485437
LRP5	0	0	0	0.0243902	0	0	0	0	0	0.00485437
LRP8	0	0	0.0555556	0	0	0	0	0	0	0.00485437
LRRC15	0	0	0	0.0243902	0	0	0	0	0	0.00485437
LRRC37B	0	0	0	0.0243902	0	0	0	0	0	0.00485437
LRRC4	0	0.0454545	0	0	0	0	0	0	0	0.00485437
LRRC40	0	0	0	0	0.0263158	0	0	0	0	0.00485437
LRRC43	0	0	0.0555556	0	0	0	0	0	0	0.00485437
LRRFIP1	0	0	0.0555556	0	0	0	0	0	0	0.00485437
LRRIQ3	0	0	0	0	0	0	0.0285714	0	0	0.00485437
LRRN2	0	0	0	0	0	0.0243902	0	0	0	0.00485437
LRRTM2	0	0	0	0	0	0	0	0.5	0	0.00485437
LRWD1	0	0	0	0.0243902	0	0	0	0	0	0.00485437
LTA4H	0	0	0	0.0243902	0	0	0	0	0	0.00485437
LTBP3	0	0	0.0555556	0	0	0	0	0	0	0.00485437
LUZP2	0	0.0454545	0	0	0	0	0	0	0	0.00485437
LYRM5	0	0	0	0	0.0263158	0	0	0	0	0.00485437
MAEL	0	0	0	0.0243902	0	0	0	0	0	0.00485437
MAGEL2	0	0.0454545	0	0	0	0	0	0	0	0.00485437
MAGI3	0	0	0	0	0	0.0243902	0	0	0	0.00485437
MAL	0	0	0	0	0.0263158	0	0	0	0	0.00485437
MAP3K9	0	0.0454545	0	0	0	0	0	0	0	0.00485437
MAP6	0	0	0	0.0243902	0	0	0	0	0	0.00485437
MAP7D2	0	0	0	0.0243902	0	0	0	0	0	0.00485437
MAPK1	0	0	0	0	0	0.0243902	0	0	0	0.00485437
MAPK13	0	0	0	0	0.0263158	0	0	0	0	0.00485437
MAPK9	0	0	0	0	0.0263158	0	0	0	0	0.00485437
MAPKBP1	0	0	0	0	0	0.0243902	0	0	0	0.00485437
2023-03-08	0	0	0.0555556	0	0	0	0	0	0	0.00485437
MAT1A	0	0	0	0	0.0263158	0	0	0	0	0.00485437
MAX	0	0.0454545	0	0	0	0	0	0	0	0.00485437
MBTPS1	0	0	0	0	0	0	0.0285714	0	0	0.00485437
MCHR2	0	0	0	0.0243902	0	0	0	0	0	0.00485437
MCM10	0	0	0	0	0	0.0243902	0	0	0	0.00485437
MDM2	0	0	0	0.0243902	0	0	0	0	0	0.00485437
ME1	0	0.0454545	0	0	0	0	0	0	0	0.00485437
MEA1	0	0	0	0	0.0263158	0	0	0	0	0.00485437
MECR	0	0	0	0	0	0.0243902	0	0	0	0.00485437
MED12	0	0	0.111111	0	0	0	0	0	0	0.00970874
MED14	0	0	0	0.0243902	0	0	0	0	0	0.00485437
MED21	0	0	0.0555556	0	0	0	0	0	0	0.00485437
MED24	0	0	0	0.0243902	0	0	0	0	0	0.00485437
MEGF11	0	0.0454545	0	0	0	0	0	0	0	0.00485437
MEGF8	0	0	0	0.0243902	0.0263158	0.0243902	0	0	0	0.0145631
MEPE	0	0	0	0	0	0	0.0285714	0	0	0.00485437
METTL3	0	0	0.0555556	0	0	0	0	0	0	0.00485437
MEX3B	0	0	0.0555556	0	0	0	0	0	0	0.00485437
MEX3C	0	0	0	0	0.0263158	0	0	0	0	0.00485437
MFN1	0	0	0.0555556	0	0	0	0	0	0	0.00485437
MFSD6	0	0	0	0.0243902	0	0	0	0	0	0.00485437
MGA	0	0	0	0	0.0263158	0	0	0	0	0.00485437
MGAT3	0	0	0	0.0243902	0	0	0	0	0	0.00485437
MGAT4C	0	0	0	0.0243902	0	0	0	0	0	0.00485437
MICAL2	0	0	0	0	0	0	0	0.5	0	0.00485437
MICAL3	0	0	0.0555556	0	0	0	0	0	0	0.00485437
MICALCL	0	0	0	0	0.0263158	0	0	0	0	0.00485437
MICALL1	0	0	0.0555556	0	0	0	0	0	0	0.00485437
MIER2	0	0	0	0	0	0.0243902	0	0	0	0.00485437
MINPP1	0	0	0	0	0	0	0.0285714	0	0	0.00485437
MKX	0	0	0	0	0.0263158	0	0	0	0	0.00485437
MLL2	0	0	0	0.0243902	0	0	0	0	0	0.00485437
MLL3	0	0	0	0	0.0263158	0	0	0	0	0.00485437
MLLT1	0	0.0454545	0	0	0	0	0	0	0	0.00485437
MLLT4	0	0.0454545	0	0	0	0	0	0	0	0.00485437
MMP25	0	0	0	0	0	0	0	0.5	0	0.00485437
MOCOS	0	0	0	0.0243902	0	0	0	0	0	0.00485437
MON2	0	0	0	0	0	0	0.0285714	0	0	0.00485437
MORC4	0	0	0	0	0.0263158	0	0	0	0	0.00485437
MPDZ	0	0	0	0.0243902	0	0	0	0	0	0.00485437
MPI	0	0	0	0.0243902	0	0	0	0	0	0.00485437
MPL	0	0	0	0	0.0263158	0	0	0	0.5	0.00970874
MPND	0	0	0	0.0243902	0	0	0	0	0	0.00485437
MRE11A	0	0	0.0555556	0	0	0	0	0	0	0.00485437
MRPL24	0	0	0	0.0243902	0	0	0	0	0	0.00485437
MRPS10	0	0.0454545	0	0	0	0	0	0	0	0.00485437
MRS2	0	0	0	0	0	0	0.0285714	0	0	0.00485437
MSR1	0	0	0	0	0	0.0243902	0	0	0	0.00485437
MST1R	0	0	0	0.0243902	0	0	0	0	0	0.00485437
MST4	0	0	0	0	0	0	0.0285714	0	0	0.00485437
MTA2	0	0	0	0.0243902	0	0	0	0	0	0.00485437
MTMR8	0	0	0.0555556	0	0	0.0243902	0	0	0	0.00970874
MTUS1	0	0	0	0	0.0263158	0	0	0	0	0.00485437
MTUS2	0	0	0.0555556	0	0	0	0	0	0	0.00485437
MUC16	0	0	0.0555556	0	0.0263158	0.0243902	0	0	0	0.0145631
MUC17	0	0	0	0	0.0263158	0	0	0	0	0.00485437
MUC5B	0	0	0	0.0243902	0	0	0	0	0	0.00485437
MXRA5	0	0	0	0	0	0.0243902	0	0	0	0.00485437
MYB	0	0	0	0	0	0.0243902	0	0	0	0.00485437
MYBPH	0	0	0	0.0243902	0	0	0	0	0	0.00485437
MYBPHL	0	0	0	0.0243902	0	0	0	0	0	0.00485437
MYC	0	0	0	0	0	0.0243902	0	0	0	0.00485437
MYCBP2	0	0.0454545	0	0	0	0	0	0	0	0.00485437
MYCL1	0	0	0	0	0	0	0	0.5	0	0.00485437
MYEOV	0	0	0	0	0	0.0243902	0	0	0	0.00485437
MYF5	0	0	0	0	0.0263158	0	0	0	0	0.00485437
MYF6	0	0	0.0555556	0	0	0	0	0	0	0.00485437
MYH15	0	0	0	0	0	0.0243902	0	0	0	0.00485437
MYH4	0	0	0.0555556	0.0243902	0	0	0	0	0	0.00970874
MYH6	0	0	0	0	0.0263158	0	0	0	0	0.00485437
MYH7B	0	0	0	0.0243902	0	0	0	0	0	0.00485437
MYLK2	0	0	0	0	0.0263158	0	0	0	0	0.00485437
MYO16	0	0	0	0.0243902	0	0	0	0	0	0.00485437
MYO1F	0	0	0	0	0.0263158	0	0	0	0	0.00485437
MYO3A	0	0	0	0	0.0263158	0	0	0	0	0.00485437
MYOC	0	0	0	0.0487805	0	0	0	0	0	0.00970874
MYOM3	0	0	0.0555556	0.0243902	0	0	0	0	0	0.00970874
MYST4	0	0	0.0555556	0	0	0	0	0	0	0.00485437
MYT1	0	0	0	0.0243902	0	0	0	0	0	0.00485437
NAA15	0	0	0	0	0.0263158	0	0	0	0	0.00485437
NAALADL2	0	0	0	0	0.0263158	0	0	0	0	0.00485437
NADK	0	0	0	0.0243902	0	0	0	0	0	0.00485437
NAE1	0	0	0	0	0.0263158	0	0	0	0	0.00485437
NAGPA	0	0	0	0.0243902	0	0	0	0	0	0.00485437
NALCN	0	0	0	0	0.0526316	0	0	0	0	0.00970874
NANOS2	0	0	0.0555556	0	0	0	0	0	0	0.00485437
NAT8L	0	0	0.0555556	0	0	0	0	0	0	0.00485437
NAV1	0	0	0	0	0	0.0243902	0	0	0	0.00485437
NAV2	0	0	0.0555556	0	0	0	0	0	0	0.00485437
NBAS	0	0	0	0	0.0263158	0	0	0	0	0.00485437
NCAPG	0	0	0.0555556	0	0	0	0	0	0	0.00485437
NCCRP1	0	0.0454545	0	0	0	0	0	0	0	0.00485437
NCKAP1	0	0	0	0	0	0.0243902	0	0	0	0.00485437
NCOA2	0	0	0	0.0243902	0	0	0	0	0	0.00485437
NCOA3	0	0	0.0555556	0	0	0	0	0	0	0.00485437
NCOA7	0	0	0	0	0	0.0243902	0	0	0	0.00485437
NCR1	0	0	0	0	0.0263158	0	0	0	0	0.00485437
NDNF	0	0	0	0	0	0.0243902	0	0	0	0.00485437
NEB	0	0	0	0.0243902	0	0	0	0	0	0.00485437
NECAB2	0	0	0	0	0.0263158	0	0	0	0	0.00485437
NEDD9	0	0	0	0	0	0	0.0285714	0	0	0.00485437
NEK10	0	0	0	0	0	0	0.0285714	0	0	0.00485437
NELL1	0	0	0	0	0	0	0.0285714	0	0	0.00485437
NEO1	0	0	0	0.0243902	0	0	0	0	0	0.00485437
NEURL4	0	0	0	0	0.0263158	0	0	0	0	0.00485437
NF1	0	0	0	0	0.0526316	0.0243902	0	0	0	0.0145631
NFIA	0	0	0	0	0	0.0243902	0	0	0	0.00485437
NFKBIL2	0	0	0	0	0	0.0243902	0	0	0	0.00485437
NHLRC2	0	0	0	0	0.0263158	0	0	0	0	0.00485437
NID2	0	0	0	0	0.0263158	0	0	0	0	0.00485437
NIPSNAP1	0	0	0	0	0.0263158	0	0	0	0	0.00485437
NKIRAS2	0	0	0	0.0243902	0	0	0	0	0	0.00485437
NKRF	0	0	0	0	0	0.0243902	0	0	0	0.00485437
NLRC4	0	0	0.0555556	0	0	0.0243902	0	0	0	0.00970874
NLRP11	0	0	0	0	0.0263158	0	0	0	0	0.00485437
NLRP12	0	0.0454545	0	0	0	0	0	0	0	0.00485437
NLRP8	0	0	0	0.0243902	0	0	0	0	0	0.00485437
NMNAT2	0	0	0	0	0	0.0243902	0	0	0	0.00485437
NMUR2	0	0.0454545	0.0555556	0	0	0	0	0	0	0.00970874
NOC3L	0	0	0	0.0243902	0	0	0	0	0	0.00485437
NOMO2	0	0	0	0	0	0	0.0285714	0	0	0.00485437
NONO	0	0	0	0.0243902	0	0	0	0	0	0.00485437
NOTCH2	0	0	0	0.0243902	0	0	0	0	0	0.00485437
NOTCH3	0	0	0	0	0	0	0.0285714	0	0	0.00485437
NPAS4	0	0	0	0	0	0	0.0285714	0	0	0.00485437
NPC1	0	0	0	0.0243902	0	0	0	0	0	0.00485437
NPM1	0	0	0.0555556	0.219512	0.157895	0.146341	0.371429	0	0	0.169903
NR2E1	0	0	0	0	0.0526316	0	0	0	0	0.00970874
NRAP	0	0	0.0555556	0.0243902	0	0	0	0	0	0.00970874
NRCAM	0	0	0	0	0.0263158	0	0	0	0	0.00485437
NRF1	0	0	0.0555556	0	0	0	0	0	0	0.00485437
NRXN1	0	0	0	0.0243902	0	0	0	0	0	0.00485437
NRXN3	0	0	0.0555556	0	0	0	0	0	0.5	0.00970874
NTRK3	0	0	0	0.0243902	0	0	0	0	0	0.00485437
NTSR2	0	0	0.0555556	0	0	0	0	0	0	0.00485437
NUBP2	0	0.0454545	0	0	0	0	0	0	0	0.00485437
NUMA1	0	0	0	0	0	0.0243902	0	0	0	0.00485437
NUP93	0	0	0.0555556	0	0	0	0	0	0	0.00485437
NXF2	0	0	0.0555556	0	0	0	0	0	0	0.00485437
NYX	0	0.0454545	0	0	0	0	0	0	0	0.00485437
OBSL1	0	0	0	0	0	0.0243902	0	0	0	0.00485437
ODC1	0	0	0	0	0	0	0.0285714	0	0	0.00485437
ODF1	0	0.0454545	0	0	0	0.0243902	0	0	0	0.00970874
ODZ2	0	0.0454545	0	0	0	0	0	0	0	0.00485437
OIT3	0	0	0	0	0	0.0243902	0	0	0	0.00485437
OLFML3	0	0	0	0	0	0.0243902	0	0	0	0.00485437
OPN5	0	0	0	0	0	0.0243902	0	0	0	0.00485437
OPRM1	0	0	0	0.0243902	0	0	0	0	0	0.00485437
OR10W1	0	0	0	0.0243902	0	0	0	0	0	0.00485437
OR11H12	0	0.0454545	0	0	0	0.0243902	0	0	0	0.00970874
OR13H1	0	0	0	0.0243902	0	0.0243902	0	0	0	0.00970874
OR1C1	0	0	0	0.0243902	0	0	0	0	0	0.00485437
OR1J2	0	0	0	0	0.0263158	0	0	0	0	0.00485437
OR2AG1	0	0	0	0.0243902	0	0	0	0	0	0.00485437
OR2M2	0	0	0	0	0	0.0243902	0	0	0	0.00485437
OR2M3	0	0	0	0	0.0263158	0	0	0	0	0.00485437
OR2T10	0	0	0	0	0	0.0243902	0	0	0	0.00485437
OR3A2	0	0	0	0	0.0263158	0	0	0	0	0.00485437
OR4B1	0	0	0	0.0243902	0	0	0	0	0	0.00485437
OR4C15	0	0	0	0.0243902	0	0	0	0	0	0.00485437
OR4C6	0	0	0	0.0243902	0	0	0	0	0	0.00485437
OR4Q3	0	0	0	0	0	0.0243902	0	0	0	0.00485437
OR51A7	0	0	0	0	0.0263158	0	0	0	0	0.00485437
OR51S1	0	0	0	0	0.0263158	0	0	0	0	0.00485437
OR52D1	0	0	0	0	0.0263158	0	0	0	0	0.00485437
OR52E8	0	0	0	0	0.0263158	0	0	0	0	0.00485437
OR5AR1	0	0	0	0	0.0263158	0	0	0	0	0.00485437
OR5AS1	0	0	0	0	0.0263158	0	0	0	0	0.00485437
OR7D4	0	0	0.0555556	0	0	0	0	0	0	0.00485437
OR8B12	0	0	0.0555556	0	0	0	0	0	0.5	0.00970874
OR8H2	0	0	0	0.0243902	0	0	0	0	0	0.00485437
ORAI1	0	0	0.0555556	0	0	0	0	0	0	0.00485437
OSTalpha	0	0.0454545	0	0	0	0	0	0	0	0.00485437
OTOP2	0	0	0	0	0	0	0.0285714	0	0	0.00485437
OTUD6A	0	0.0454545	0	0	0	0	0	0	0	0.00485437
OTUD7B	0	0	0	0.0243902	0	0	0	0	0	0.00485437
OXA1L	0	0	0	0	0.0263158	0	0	0	0	0.00485437
P2RY2	0	0.0454545	0	0	0.0263158	0	0	0	0	0.00970874
PA2G4	0	0.0454545	0	0	0	0	0	0	0	0.00485437
PABPC3	0	0	0.0555556	0	0	0	0	0	0	0.00485437
PADI2	0	0	0	0.0243902	0	0	0	0	0	0.00485437
PAK7	0	0	0	0	0	0.0243902	0	0	0	0.00485437
PAPPA2	0	0.0454545	0	0	0	0	0	0	0	0.00485437
PARP14	0	0	0	0	0	0.0243902	0	0	0	0.00485437
PARP2	0	0	0	0.0243902	0	0	0	0	0	0.00485437
PARP3	0	0	0	0	0	0.0243902	0	0	0	0.00485437
PAX3	0	0	0	0	0.0263158	0	0	0	0	0.00485437
PC	0	0	0	0	0.0263158	0	0	0	0	0.00485437
PCDH1	0	0	0	0.0243902	0	0.0243902	0	0	0	0.00970874
PCDH10	0	0	0	0.0243902	0	0	0	0	0	0.00485437
PCDH11X	0	0.0454545	0	0	0	0	0	0	0	0.00485437
PCDH12	0	0.0454545	0	0	0	0	0	0	0	0.00485437
PCDH15	0	0.0454545	0	0.0243902	0	0	0	0	0	0.00970874
PCDHA1	0	0	0	0	0.0263158	0	0	0	0	0.00485437
PCDHA6	0	0	0	0.0243902	0	0	0.0285714	0	0	0.00970874
PCDHA8	0	0	0	0	0.0263158	0	0	0	0	0.00485437
PCDHB11	0	0	0.0555556	0	0	0	0	0	0	0.00485437
PCDHB12	0	0	0	0.0243902	0	0	0	0	0	0.00485437
PCDHB6	0	0	0.0555556	0	0	0	0	0	0	0.00485437
PCDHB9	0	0	0	0	0.0263158	0	0	0	0	0.00485437
PCDHGA10	0	0	0.0555556	0	0	0	0	0	0	0.00485437
PCDHGA2	0	0	0	0	0.0263158	0	0	0	0	0.00485437
PCDHGA9	0	0.0454545	0	0	0	0	0	0	0	0.00485437
PCDHGC4	0	0	0	0	0.0263158	0	0	0	0	0.00485437
PCNXL3	0	0	0	0	0	0.0243902	0	0	0	0.00485437
PDC	0	0	0.0555556	0	0	0	0	0	0	0.00485437
PDCL3	0	0	0	0	0	0.0243902	0	0	0	0.00485437
PDE10A	0	0	0	0	0	0	0.0285714	0	0	0.00485437
PDE6A	0	0	0	0	0	0.0243902	0	0	0	0.00485437
PDGFRA	0	0	0	0	0	0	0.0285714	0	0	0.00485437
PDS5B	0	0.0454545	0.0555556	0	0	0	0.0285714	0	0	0.0145631
PDYN	0	0.0454545	0	0	0	0	0	0	0	0.00485437
PEAR1	0	0	0	0	0.0263158	0	0	0	0	0.00485437
PEG3	0	0	0	0	0	0	0.0285714	0	0	0.00485437
PGM3	0	0	0	0	0	0	0.0285714	0	0	0.00485437
PHACTR3	0	0	0	0.0243902	0	0	0	0	0	0.00485437
PHF6	0	0	0.111111	0.0487805	0.0263158	0.0487805	0	0	0.5	0.038835
PHIP	0	0.0454545	0	0	0	0	0	0	0	0.00485437
PHLDB3	0	0	0	0	0	0.0243902	0	0	0	0.00485437
PHLPP1	0	0	0	0	0	0.0243902	0	0	0	0.00485437
PIK3CB	0	0	0	0	0	0	0	0	0.5	0.00485437
PKHD1	0	0	0	0.0243902	0.0263158	0	0	0	0	0.00970874
PKHD1L1	0	0	0	0.0243902	0	0	0	0	0	0.00485437
PLA2G2D	0	0	0	0	0	0.0243902	0	0	0	0.00485437
PLA2G4D	0	0	0	0	0.0263158	0	0	0	0	0.00485437
PLA2G5	0	0.0454545	0	0	0	0	0	0	0	0.00485437
PLCE1	0	0	0.0555556	0.0243902	0.0263158	0	0	0.5	0	0.0194175
PLCH2	0	0	0	0	0.0263158	0	0	0	0	0.00485437
PLEC	0	0	0	0	0	0	0.0285714	0	0	0.00485437
PLEKHG5	0	0	0	0	0	0.0243902	0	0	0	0.00485437
PLEKHG6	0	0	0	0	0	0.0243902	0	0	0	0.00485437
PLEKHH1	0	0	0	0	0	0.0243902	0	0	0	0.00485437
PLIN1	0	0.0454545	0	0	0	0	0	0	0	0.00485437
PLXNA4	0	0	0	0.0243902	0	0	0	0	0	0.00485437
PMPCB	0	0	0.0555556	0	0	0	0	0	0	0.00485437
PNMA3	0	0.0454545	0	0	0	0	0	0	0	0.00485437
PNPLA7	0	0.0454545	0	0	0	0	0	0	0	0.00485437
POC1A	0	0	0	0	0	0.0243902	0	0	0	0.00485437
POLDIP3	0	0	0	0	0	0	0	0.5	0	0.00485437
POLE	0	0	0	0	0	0	0	0	0.5	0.00485437
POLE2	0	0	0	0	0.0263158	0	0	0	0	0.00485437
POLR3B	0	0	0	0.0243902	0	0	0	0	0	0.00485437
POPDC3	0	0	0	0	0	0.0243902	0	0	0	0.00485437
POU6F2	0	0	0	0	0.0263158	0	0	0	0	0.00485437
PP2D1	0	0.0454545	0	0	0	0	0	0	0	0.00485437
PPAP2A	0	0	0	0	0	0.0243902	0	0	0	0.00485437
PPARGC1B	0	0	0	0	0	0.0243902	0	0	0	0.00485437
PPFIA3	0	0	0	0	0	0	0.0285714	0	0	0.00485437
PPL	0	0	0	0	0	0	0.0285714	0	0	0.00485437
PPP1R12A	0	0	0	0	0.0263158	0	0	0	0	0.00485437
PPP1R9A	0	0.0454545	0	0	0	0	0	0	0	0.00485437
PPP4C	0	0	0	0	0	0	0.0285714	0	0	0.00485437
PPPDE2	0	0	0	0.0243902	0	0	0	0	0	0.00485437
PRAMEF11	0	0	0	0.0243902	0	0	0	0	0	0.00485437
PRAMEF16	0	0	0.0555556	0	0	0	0	0	0	0.00485437
PRAMEF2	0	0	0.0555556	0.0243902	0	0	0	0	0	0.00970874
PRDM16	0	0	0	0.0243902	0	0	0	0	0	0.00485437
PRDM9	0	0	0	0	0.0263158	0	0	0	0	0.00485437
PRELP	0	0	0	0.0243902	0	0	0	0	0	0.00485437
PRF1	0	0	0	0	0.0263158	0	0	0	0	0.00485437
PRICKLE2	0	0	0	0.0243902	0	0	0	0	0	0.00485437
PRKCG	0	0	0	0	0	0	0	0	0.5	0.00485437
PRKD1	0	0	0	0.0243902	0	0	0	0	0	0.00485437
PRPF3	0	0	0	0	0.0263158	0	0	0	0	0.00485437
PRPF4B	0	0	0.0555556	0	0.0263158	0	0	0	0	0.00970874
PRPF8	0	0.0454545	0	0	0	0	0	0	0	0.00485437
PRPH	0	0	0	0	0	0	0.0285714	0	0	0.00485437
PRR13	0	0	0	0.0243902	0	0	0	0	0	0.00485437
PRSS12	0	0	0	0	0	0.0243902	0	0	0	0.00485437
PRSS3	0	0	0	0	0.0263158	0	0	0	0	0.00485437
PRSS35	0	0	0	0.0243902	0	0	0	0	0	0.00485437
PRX	0	0	0	0.0243902	0	0	0	0	0	0.00485437
PSD3	0	0	0	0	0.0263158	0	0	0	0	0.00485437
PSG9	0	0	0	0.0243902	0	0	0	0	0	0.00485437
PSME4	0	0	0	0	0.0263158	0	0	0	0	0.00485437
PTEN	0	0	0	0	0	0.0243902	0	0	0	0.00485437
PTPN11	0	0	0.0555556	0.0731707	0.0526316	0.0487805	0.0857143	0	0	0.0533981
PTPN14	0	0	0	0	0.0263158	0	0.0285714	0	0	0.00970874
PTPRC	0	0	0.0555556	0	0	0	0	0	0	0.00485437
PTPRD	0	0	0.0555556	0	0	0	0	0	0	0.00485437
PTPRE	0	0	0	0	0	0	0.0285714	0	0	0.00485437
PTPRJ	0	0	0	0	0.0263158	0	0	0	0	0.00485437
PTPRN	0	0	0	0.0243902	0	0	0	0	0	0.00485437
PTPRN2	0	0	0	0	0	0.0243902	0	0	0	0.00485437
PTPRT	0	0	0.0555556	0	0	0	0	0	0	0.00485437
PTRH1	0	0	0	0	0	0	0.0285714	0	0	0.00485437
PUF60	0	0	0	0	0	0	0.0285714	0	0	0.00485437
PUS1	0	0	0	0	0	0.0243902	0	0	0	0.00485437
PXK	0	0	0	0	0.0263158	0	0	0	0	0.00485437
QRICH2	0	0	0	0	0	0.0243902	0	0	0	0.00485437
QSOX1	0	0	0.0555556	0	0	0	0	0	0	0.00485437
R3HDM1	0	0	0.0555556	0	0	0	0	0	0	0.00485437
RAB11FIP1	0	0	0	0.0243902	0	0	0	0	0	0.00485437
RAB15	0	0	0.0555556	0	0	0	0	0	0	0.00485437
RAB17	0	0	0	0.0243902	0	0	0	0	0	0.00485437
RAB36	0	0	0	0	0.0263158	0	0	0	0	0.00485437
RAGE	0	0	0	0.0243902	0	0	0	0	0	0.00485437
RALGAPA2	0	0	0	0	0.0263158	0	0	0	0	0.00485437
RAP1GDS1	0	0	0	0.0243902	0	0	0	0	0	0.00485437
RAPGEF2	0	0	0	0	0.0263158	0	0	0	0	0.00485437
RASSF7	0	0	0	0	0	0.0243902	0	0	0	0.00485437
RBBP4	0	0	0	0.0243902	0	0	0	0	0	0.00485437
RBKS	0	0.0454545	0	0	0	0	0	0	0	0.00485437
RBM16	0	0.0454545	0	0	0.0263158	0	0	0	0	0.00970874
RBM41	0	0	0	0	0.0263158	0	0	0	0	0.00485437
RBM44	0	0	0	0	0	0.0243902	0	0	0	0.00485437
RBM9	0	0	0.0555556	0	0	0	0	0	0	0.00485437
RBMS1	0	0	0	0	0.0263158	0	0	0	0	0.00485437
RBMX	0	0	0	0	0.0263158	0	0	0	0	0.00485437
RCAN1	0	0	0	0.0243902	0	0	0	0	0	0.00485437
RCC2	0	0	0.0555556	0	0.0263158	0	0	0	0	0.00970874
RELN	0	0	0.0555556	0	0	0	0	0	0	0.00485437
RERE	0	0	0	0	0.0263158	0	0	0	0	0.00485437
RET	0	0	0	0	0	0.0243902	0	0	0	0.00485437
REV1	0	0	0.0555556	0	0	0	0	0	0	0.00485437
RFC1	0	0	0	0.0243902	0	0	0	0	0	0.00485437
RFC3	0	0	0	0	0	0	0.0285714	0	0	0.00485437
RFX3	0	0	0.0555556	0	0	0	0	0	0	0.00485437
RGNEF	0	0	0.0555556	0	0	0	0	0	0	0.00485437
RGS7BP	0	0	0	0	0	0.0243902	0	0	0	0.00485437
RGS8	0	0	0	0	0.0263158	0	0	0	0	0.00485437
RHBDF2	0	0	0	0.0243902	0	0	0	0	0	0.00485437
RHBDL3	0	0	0	0	0	0	0.0285714	0	0	0.00485437
RHNO1	0	0	0	0	0.0263158	0	0.0285714	0	0	0.00970874
RIBC2	0	0	0	0	0.0263158	0	0	0	0	0.00485437
RIF1	0	0	0	0.0243902	0	0	0	0	0	0.00485437
RIMBP3	0	0	0.0555556	0	0	0	0	0	0	0.00485437
RIMS1	0	0	0.0555556	0	0	0	0	0	0	0.00485437
RIN1	0	0	0	0	0.0263158	0	0	0	0	0.00485437
RIN2	0	0	0	0	0	0.0243902	0	0	0	0.00485437
RIPPLY1	0	0	0	0.0243902	0	0	0	0	0	0.00485437
RIT1	0	0	0	0	0.0263158	0	0	0	0	0.00485437
RNASE9	0	0	0	0	0.0263158	0	0	0	0	0.00485437
RNF213	0	0	0	0.0487805	0	0	0	0	0	0.00970874
RP1	0	0	0	0	0.0263158	0	0	0	0	0.00485437
RP11-1070N10.3	0	0	0	0	0.0263158	0	0	0	0	0.00485437
RP1L1	0	0	0	0	0.0263158	0	0	0	0	0.00485437
RPL27A	0	0	0.0555556	0	0	0	0	0	0	0.00485437
RPL9	0	0	0	0.0243902	0	0	0	0	0	0.00485437
RPS3A	0	0	0	0	0.0263158	0	0	0	0	0.00485437
RPS6KA6	0	0	0	0	0	0.0243902	0	0	0	0.00485437
RREB1	0	0	0	0	0.0263158	0	0	0	0	0.00485437
RSPH3	0	0	0	0.0243902	0	0	0	0	0	0.00485437
RSRC2	0	0	0	0.0243902	0	0	0	0	0	0.00485437
RTF1	0	0	0	0	0	0	0.0285714	0	0	0.00485437
RTN4RL1	0	0	0.0555556	0	0	0	0	0	0	0.00485437
RUFY1	0	0.0454545	0	0	0	0	0	0	0	0.00485437
RUNX1	0	0	0.333333	0.097561	0.0526316	0.170732	0.0285714	0	0	0.0970874
RUNX1T1	0	0	0	0.0487805	0	0	0	0	0	0.00970874
RYR1	0	0	0	0	0	0	0.0285714	0	0	0.00485437
RYR3	0	0	0	0	0.0263158	0	0	0	0	0.00485437
SALL1	0	0	0	0	0	0.0243902	0	0	0	0.00485437
SAP130	0	0	0	0	0	0.0243902	0	0	0	0.00485437
SBNO1	0	0	0	0	0	0	0.0285714	0	0	0.00485437
SCAF1	0	0	0	0	0	0	0.0285714	0	0	0.00485437
SCAND1	0	0	0	0	0.0263158	0	0	0	0	0.00485437
SCAND3	0	0	0	0.0243902	0	0	0	0	0	0.00485437
SCARA3	0	0	0	0	0	0.0243902	0	0	0	0.00485437
SCARA5	0	0	0	0	0.0263158	0	0	0	0	0.00485437
SCARB1	0	0.0454545	0	0	0	0	0	0	0	0.00485437
SCEL	0	0	0	0.0243902	0	0	0	0	0	0.00485437
SCIN	0	0	0	0.0243902	0	0	0	0	0	0.00485437
SCML2	0	0	0	0	0	0.0243902	0	0	0	0.00485437
SCN1A	0	0	0.0555556	0	0	0	0	0.5	0	0.00970874
SCN3A	0	0	0	0	0	0.0243902	0	0	0	0.00485437
SCN4A	0	0	0.0555556	0	0	0	0	0	0	0.00485437
SCN5A	0	0	0	0	0.0263158	0	0	0	0	0.00485437
SCRIB	0	0	0	0.0243902	0	0	0	0	0	0.00485437
SCTR	0	0	0	0.0243902	0	0	0	0	0	0.00485437
SCUBE2	0	0	0.0555556	0	0	0	0	0	0	0.00485437
SCUBE3	0	0	0	0	0	0.0243902	0	0	0	0.00485437
SDCCAG1	0	0	0	0	0	0	0.0285714	0	0	0.00485437
SDK1	0	0	0	0	0.0263158	0	0	0	0	0.00485437
SDK2	0	0	0	0.0243902	0	0	0	0	0	0.00485437
SECISBP2L	0	0	0	0	0	0.0243902	0	0	0	0.00485437
SEL1L2	0	0	0	0.0243902	0	0	0	0	0	0.00485437
SEMA3A	0	0	0.0555556	0.0243902	0	0	0	0	0	0.00970874
SEMA4A	0	0	0	0.0243902	0	0	0	0	0	0.00485437
SEMA6D	0	0	0	0	0.0263158	0	0	0	0	0.00485437
SEMA7A	0	0	0	0.0243902	0	0	0	0	0	0.00485437
SENP7	0	0	0	0	0.0263158	0	0	0	0	0.00485437
SEPT14	0	0.0454545	0	0	0	0	0	0	0	0.00485437
SEPX1	0	0.0454545	0	0	0	0	0	0	0	0.00485437
SERPINA12	0	0	0	0.0243902	0	0	0	0	0	0.00485437
SERPINA9	0	0	0	0	0.0263158	0	0	0	0	0.00485437
SERPINB12	0	0	0	0	0.0263158	0	0	0	0	0.00485437
SERPINB4	0	0	0	0	0.0263158	0	0	0	0	0.00485437
SETBP1	0	0	0.0555556	0	0	0.0243902	0	0	0	0.00970874
SETD2	0	0	0	0	0	0	0.0285714	0	0	0.00485437
SF3A1	0	0.0454545	0	0	0	0	0	0	0	0.00485437
SF3B1	0	0.0454545	0.111111	0	0	0	0	0	0	0.0145631
SFXN2	0	0	0	0	0.0263158	0	0	0	0	0.00485437
SGCA	0	0.0454545	0	0	0	0	0	0	0	0.00485437
SGMS2	0	0.0454545	0	0	0	0	0	0	0	0.00485437
SH2B3	0	0	0	0.0243902	0	0	0	0	0	0.00485437
SH3BP4	0	0	0	0	0	0.0243902	0	0	0	0.00485437
SH3GL3	0	0	0.0555556	0	0	0	0	0	0	0.00485437
SH3TC2	0	0	0	0.0243902	0	0	0	0	0.5	0.00970874
SHANK1	0	0	0	0	0	0.0243902	0	0	0	0.00485437
SHISA7	0	0	0	0	0	0.0243902	0	0	0	0.00485437
SHQ1	0	0.0454545	0	0	0	0	0	0	0	0.00485437
SHROOM2	0	0	0.0555556	0	0	0	0	0	0	0.00485437
SI	0	0.0454545	0	0.0243902	0	0	0	0	0	0.00970874
SIDT2	0	0	0	0	0	0	0	0	0.5	0.00485437
SIGLEC1	0	0	0	0	0.0263158	0	0	0	0	0.00485437
SLAMF7	0	0	0	0	0.0263158	0	0	0	0	0.00485437
SLC12A1	0	0.0454545	0	0	0	0	0	0	0	0.00485437
SLC12A3	0	0	0	0.0243902	0.0263158	0	0	0	0	0.00970874
SLC13A1	0	0	0	0.0243902	0	0	0	0	0	0.00485437
SLC16A14	0	0	0	0.0243902	0	0	0	0	0	0.00485437
SLC16A4	0	0	0	0	0	0	0.0285714	0	0	0.00485437
SLC17A3	0	0	0	0.0243902	0	0.0243902	0	0	0	0.00970874
SLC17A7	0	0	0	0	0	0.0243902	0	0	0	0.00485437
SLC18A1	0	0	0	0	0.0263158	0	0	0	0	0.00485437
SLC18A2	0	0	0.0555556	0	0	0	0	0	0	0.00485437
SLC19A1	0	0	0	0	0	0	0.0285714	0	0	0.00485437
SLC1A1	0	0	0	0	0.0263158	0	0	0	0	0.00485437
SLC1A6	0	0	0	0	0	0	0.0285714	0	0	0.00485437
SLC24A3	0	0	0	0.0243902	0	0	0	0	0	0.00485437
SLC24A4	0	0	0	0.0243902	0	0	0	0	0	0.00485437
SLC25A35	0	0	0	0	0	0.0243902	0	0	0	0.00485437
SLC25A41	0	0	0	0	0	0.0243902	0	0	0	0.00485437
SLC26A3	0	0	0	0.0243902	0	0	0	0	0	0.00485437
SLC27A6	0	0	0	0	0	0	0.0285714	0	0	0.00485437
SLC2A9	0	0	0	0	0	0.0243902	0	0	0	0.00485437
SLC35G3	0	0	0	0	0.0263158	0	0	0	0	0.00485437
SLC37A2	0	0.0454545	0	0	0	0	0	0	0	0.00485437
SLC38A6	0	0	0	0	0	0.0243902	0	0	0	0.00485437
SLC39A5	0	0	0	0	0.0263158	0	0.0285714	0	0	0.00970874
SLC45A2	0	0	0	0	0	0.0243902	0	0	0	0.00485437
SLC4A3	0	0	0.0555556	0	0	0	0	0	0	0.00485437
SLC4A4	0	0	0	0	0	0	0.0285714	0	0	0.00485437
SLC5A4	0	0	0	0	0	0	0	0	0.5	0.00485437
SLC6A20	0	0	0	0.0243902	0	0	0	0	0	0.00485437
SLC7A13	0	0	0.0555556	0	0	0	0	0	0	0.00485437
SLC7A7	0	0	0	0	0	0.0243902	0	0	0	0.00485437
SLC9A3	0	0	0	0.0243902	0	0	0	0	0	0.00485437
SLC9C1	0	0	0	0.0243902	0	0	0	0	0	0.00485437
SLCO2A1	0	0	0	0	0	0	0.0285714	0	0	0.00485437
SLCO3A1	0	0	0	0.0243902	0	0	0	0	0	0.00485437
SLCO5A1	0	0	0.0555556	0	0	0	0	0	0	0.00485437
SLCO6A1	0	0	0	0.0243902	0	0	0	0	0	0.00485437
SLFNL1	0	0	0	0.0243902	0	0	0	0	0	0.00485437
SLPI	0	0	0	0.0243902	0	0	0	0	0	0.00485437
SLTM	0	0	0	0	0.0263158	0	0	0	0	0.00485437
SLU7	0	0	0	0	0	0	0.0285714	0	0	0.00485437
SMAD9	0	0	0	0.0243902	0	0	0	0	0	0.00485437
SMARCA2	0	0	0	0	0	0.0243902	0.0285714	0	0	0.00970874
SMARCC2	0	0	0.0555556	0	0	0	0	0	0	0.00485437
SMC1A	0	0	0.0555556	0.0731707	0.0789474	0	0.0285714	0	0	0.038835
SMC3	0	0	0	0.0243902	0.0789474	0.0243902	0.0571429	0	0	0.0339806
SMC5	0	0	0	0	0.0263158	0	0	0	0	0.00485437
SMCHD1	0	0	0	0	0.0263158	0	0	0	0	0.00485437
SMEK1	0	0	0	0.0243902	0	0	0	0	0	0.00485437
SMOC2	0	0	0	0	0.0263158	0	0	0	0	0.00485437
SNCAIP	0	0	0	0.0243902	0	0	0.0285714	0	0	0.00970874
SNED1	0	0	0	0	0	0.0243902	0	0	0	0.00485437
SNRNP200	0	0	0.0555556	0	0	0	0	0	0	0.00485437
SOGA2	0	0	0	0	0	0.0243902	0	0	0	0.00485437
SORBS2	0	0	0	0	0	0	0	0	0.5	0.00485437
SORCS2	0	0	0	0.0243902	0.0263158	0	0	0	0	0.00970874
SORCS3	0	0	0	0	0.0263158	0	0	0	0	0.00485437
SORL1	0	0	0	0	0	0	0.0285714	0	0	0.00485437
SOS1	0	0	0	0.0243902	0	0	0	0	0	0.00485437
SOX5	0	0.0454545	0	0	0	0	0	0	0	0.00485437
SPAM1	0	0	0	0	0	0	0	0.5	0	0.00485437
SPARC	0	0.0454545	0	0	0	0	0	0	0	0.00485437
SPATA21	0	0	0	0	0.0263158	0	0	0	0	0.00485437
SPATA31E1	0	0	0	0	0	0	0.0285714	0	0	0.00485437
SPATS2L	0	0.0454545	0	0	0	0	0	0	0	0.00485437
SPDEF	0	0.0454545	0	0	0	0	0	0	0	0.00485437
SPDYA	0	0	0	0	0.0263158	0	0	0	0	0.00485437
SPEN	0	0	0.0555556	0.0243902	0	0	0	0	0	0.00970874
SPHKAP	0	0	0.0555556	0	0	0	0	0	0	0.00485437
SPICE1	0	0	0	0	0	0.0243902	0	0	0	0.00485437
SPINK5	0	0	0	0.0243902	0	0	0	0	0	0.00485437
SPRR4	0	0	0	0	0	0.0243902	0	0	0	0.00485437
SPTB	0	0	0	0.0243902	0	0	0	0	0	0.00485437
SPTBN5	0	0	0	0.0243902	0	0	0	0	0	0.00485437
SPTLC2	0	0	0	0.0243902	0	0	0	0	0	0.00485437
SRCRB4D	0	0	0	0.0243902	0	0	0	0	0	0.00485437
SRPX	0	0	0	0.0243902	0	0	0	0	0	0.00485437
SRRM1	0	0	0	0.0243902	0	0	0	0	0	0.00485437
SRRM2	0	0.0454545	0	0	0	0	0	0	0	0.00485437
SRSF2	0	0	0.0555556	0.0243902	0	0	0	0	0	0.00970874
SSSCA1	0	0	0	0	0.0263158	0	0	0	0	0.00485437
SSTR4	0	0	0	0	0.0263158	0	0	0	0	0.00485437
ST8SIA2	0	0	0	0.0243902	0	0	0	0	0	0.00485437
ST8SIA4	0	0	0.0555556	0	0	0	0	0	0	0.00485437
STAG1	0	0	0	0	0	0	0.0285714	0	0	0.00485437
STAG2	0	0	0.0555556	0.0487805	0	0	0.0571429	0	0	0.0242718
STC2	0	0	0	0.0243902	0	0.0243902	0	0	0	0.00970874
STK32A	0	0	0	0	0.0263158	0	0	0	0	0.00485437
STK36	0	0	0	0	0.0263158	0	0	0	0	0.00485437
STK39	0	0	0	0	0	0.0243902	0	0	0	0.00485437
STRIP1	0	0	0	0	0	0	0.0285714	0	0	0.00485437
STRN	0	0	0.0555556	0	0	0	0	0	0	0.00485437
STT3B	0	0	0	0	0.0263158	0	0	0	0	0.00485437
STX3	0	0.0454545	0	0	0	0	0	0	0	0.00485437
SUDS3	0	0	0.0555556	0	0	0	0	0	0	0.00485437
SULF1	0	0	0	0	0	0	0.0285714	0	0	0.00485437
SUMO2	0	0	0	0.0243902	0	0	0	0	0	0.00485437
SUSD5	0	0.0454545	0.0555556	0	0	0	0	0	0	0.00970874
SUV39H1	0	0	0	0.0243902	0	0	0	0	0	0.00485437
SUZ12	0	0	0.111111	0	0	0.0487805	0	0	0	0.0194175
SV2A	0	0	0	0	0	0.0243902	0	0	0	0.00485437
SVEP1	0	0	0	0	0.0263158	0	0	0	0	0.00485437
SYNE1	0	0	0	0	0.0263158	0	0	0	0	0.00485437
SYNGAP1	0	0	0	0.0243902	0.0263158	0	0	0	0	0.00970874
SYNGR4	0	0	0	0	0.0263158	0	0	0	0	0.00485437
SYNPO2	0	0	0	0	0	0.0243902	0	0	0	0.00485437
SYPL2	0	0	0.0555556	0	0	0	0	0	0	0.00485437
SYT1	0	0	0	0	0	0	0	0.5	0	0.00485437
SYT17	0	0	0.0555556	0	0	0	0	0	0	0.00485437
SYT4	0	0.0454545	0	0	0	0	0	0	0	0.00485437
SYTL5	0	0	0.0555556	0	0	0	0	0	0	0.00485437
TACC2	0	0	0	0.0243902	0	0	0	0	0	0.00485437
TANC2	0	0	0	0.0243902	0	0	0	0	0	0.00485437
TAS1R1	0	0	0	0	0.0263158	0	0	0	0	0.00485437
TBC1D2	0	0.0454545	0	0	0	0	0	0	0	0.00485437
TBC1D31	0	0	0	0	0	0	0.0285714	0	0	0.00485437
TBC1D8B	0	0	0	0	0	0.0243902	0	0	0	0.00485437
TBC1D9B	0	0	0	0	0	0	0.0285714	0	0	0.00485437
TBX18	0	0	0	0.0243902	0	0	0	0	0	0.00485437
TCEAL1	0	0	0	0	0.0263158	0	0	0	0	0.00485437
TCEAL3	0	0	0.0555556	0	0.0263158	0	0	0	0	0.00970874
TCEAL6	0	0	0.0555556	0	0	0.0243902	0	0	0	0.00970874
TCEANC	0	0.0454545	0	0	0	0	0	0	0	0.00485437
TCEB3B	0	0	0.0555556	0	0	0	0	0	0	0.00485437
TCERG1L	0	0.0454545	0	0	0	0	0	0	0	0.00485437
TCF4	0	0	0	0.0243902	0	0	0	0	0	0.00485437
TCHH	0	0	0.0555556	0	0	0	0	0	0	0.00485437
TCL1A	0	0.0454545	0	0	0	0	0	0	0	0.00485437
TCTE3	0	0	0	0.0243902	0	0	0	0	0	0.00485437
TDGF1	0	0	0	0	0	0	0.0285714	0	0	0.00485437
TDRD10	0	0	0	0	0.0263158	0	0	0	0	0.00485437
TEK	0	0	0	0.0243902	0	0	0	0	0	0.00485437
TENM2	0	0.0454545	0	0	0	0	0	0	0	0.00485437
TET1	0	0	0	0.0243902	0	0	0	0	0	0.00485437
TET2	0	0	0.0555556	0.0731707	0.105263	0.0731707	0.142857	0	0.5	0.0825243
TEX15	0	0	0.0555556	0	0	0	0	0	0	0.00485437
TFDP3	0	0	0	0	0.0263158	0	0	0	0	0.00485437
TGFBI	0	0	0	0	0.0263158	0	0	0	0	0.00485437
TGM5	0	0	0.0555556	0	0	0	0	0	0	0.00485437
THADA	0	0.0454545	0	0	0	0	0	0	0	0.00485437
THOC2	0	0	0	0.0243902	0	0	0	0	0	0.00485437
THOC5	0	0	0	0	0.0263158	0	0	0	0	0.00485437
THRAP3	0	0	0.0555556	0.0243902	0	0	0	0	0	0.00970874
THRB	0	0	0	0	0	0.0243902	0	0	0	0.00485437
THSD4	0	0	0	0.0243902	0	0	0	0	0	0.00485437
TJAP1	0	0.0454545	0	0	0	0	0	0	0	0.00485437
TJP1	0	0	0	0	0.0263158	0	0	0	0	0.00485437
TKTL1	0	0	0	0.0243902	0	0	0	0	0	0.00485437
TLE6	0	0	0	0	0.0263158	0	0	0	0	0.00485437
TLL2	0	0	0.0555556	0	0	0	0	0	0	0.00485437
TLR4	0	0	0	0	0	0	0	0.5	0	0.00485437
TM6SF1	0	0	0	0	0.0263158	0	0	0	0	0.00485437
TM7SF4	0	0	0	0	0	0.0243902	0	0	0	0.00485437
TM9SF4	0	0	0	0	0	0.0243902	0	0	0	0.00485437
TMCO4	0	0.0454545	0	0	0	0	0	0	0	0.00485437
TMCO5A	0	0	0	0	0.0263158	0	0	0	0	0.00485437
TMEM104	0	0	0.0555556	0	0	0	0	0	0	0.00485437
TMEM150C	0	0	0	0.0243902	0	0	0	0	0	0.00485437
TMEM169	0	0.0454545	0	0	0	0	0	0	0	0.00485437
TMEM198	0	0	0	0.0243902	0	0	0	0	0	0.00485437
TMEM200A	0	0	0.0555556	0	0	0	0	0	0	0.00485437
TMEM214	0	0	0	0.0243902	0	0	0	0	0	0.00485437
TMEM231	0	0	0.0555556	0	0	0	0	0	0	0.00485437
TMEM47	0	0	0	0	0	0.0243902	0	0	0	0.00485437
TMEM55A	0	0	0	0.0243902	0	0	0	0	0	0.00485437
TMPRSS13	0	0	0	0	0.0263158	0	0	0	0	0.00485437
TMPRSS15	0	0	0.0555556	0	0	0	0	0	0	0.00485437
TMPRSS5	0	0	0	0	0	0	0.0285714	0	0	0.00485437
TMTC4	0	0	0	0.0243902	0	0	0.0285714	0	0	0.00970874
TNC	0	0	0.111111	0	0	0	0	0	0	0.00970874
TNFAIP3	0	0	0	0.0243902	0	0	0	0	0	0.00485437
TNFRSF11A	0	0	0	0	0.0263158	0	0	0	0	0.00485437
TNNC2	0	0	0	0	0.0263158	0	0	0	0	0.00485437
TNR	0	0	0	0.0243902	0	0	0	0	0	0.00485437
TOP3B	0	0.0454545	0	0	0.0263158	0	0	0	0	0.00970874
TOX3	0	0	0.0555556	0	0	0	0	0	0	0.00485437
TP53BP1	0	0	0	0	0	0	0.0285714	0	0	0.00485437
TP73	0	0	0	0	0.0263158	0	0	0	0	0.00485437
TPH1	0	0	0.0555556	0	0	0	0	0	0	0.00485437
TPO	0	0	0.0555556	0	0	0	0	0	0	0.00485437
TPPP	0	0	0.0555556	0	0	0	0	0	0	0.00485437
TPRG1	0	0	0	0	0	0	0.0285714	0	0	0.00485437
TPTE2	0	0.0454545	0	0	0	0	0	0	0	0.00485437
TRAV9-2	0	0	0	0	0	0	0.0285714	0	0	0.00485437
TRIM24	0	0	0	0.0243902	0	0	0	0	0	0.00485437
TRIM32	0	0	0	0	0	0	0.0285714	0	0	0.00485437
TRIM45	0	0	0	0.0243902	0	0	0	0	0	0.00485437
TRIM48	0	0	0	0	0	0	0.0285714	0	0	0.00485437
TRIO	0	0	0.0555556	0	0	0	0.0285714	0	0	0.00970874
TRIP4	0	0	0	0	0	0.0243902	0	0	0	0.00485437
TRNT1	0	0	0	0	0.0263158	0	0	0	0	0.00485437
TRO	0	0	0	0	0.0263158	0	0	0	0	0.00485437
TRPM2	0	0.0454545	0	0	0	0	0	0	0	0.00485437
TRPM3	0	0	0	0	0.0263158	0	0	0	0	0.00485437
TRPM4	0	0	0	0.0487805	0	0	0	0	0	0.00970874
TRPM8	0	0	0	0	0.0263158	0	0	0	0	0.00485437
TSHZ3	0	0	0	0	0.0263158	0	0	0	0	0.00485437
TSKU	0	0	0	0.0243902	0	0	0	0	0	0.00485437
TSNARE1	0	0	0.0555556	0	0	0	0	0	0	0.00485437
TSPAN2	0	0	0	0	0.0263158	0	0	0	0	0.00485437
TSPYL5	0	0	0	0	0	0.0243902	0	0	0	0.00485437
TTBK1	0	0	0	0.0243902	0	0	0	0	0.5	0.00970874
TTC26	0	0	0.0555556	0	0	0	0	0	0	0.00485437
TTC3	0	0	0	0	0	0	0.0285714	0	0	0.00485437
TTC4	0	0	0.0555556	0	0	0	0	0	0	0.00485437
TTI1	0	0	0	0	0	0	0.0285714	0	0	0.00485437
TTLL2	0	0.0454545	0	0	0	0	0	0	0	0.00485437
TTN	0	0.0454545	0.0555556	0.0243902	0.0263158	0.0243902	0.0285714	0	0	0.0291262
TUBA3C	0	0.0454545	0.111111	0	0	0	0	0	0.5	0.0194175
TUBGCP6	0	0	0	0	0	0.0243902	0	0	0	0.00485437
TUSC3	0	0	0	0	0	0	0.0285714	0	0	0.00485437
TXNDC6	0	0	0	0	0.0263158	0	0	0	0	0.00485437
U2AF1	0	0	0.0555556	0.0487805	0.0789474	0.0487805	0.0285714	0.5	0	0.0485437
UBE2R2	0	0	0	0	0	0	0.0285714	0	0	0.00485437
UBE3B	0	0	0	0	0	0.0243902	0	0	0	0.00485437
UBN2	0	0	0	0	0	0.0243902	0	0	0	0.00485437
UBP1	0	0	0	0.0243902	0	0	0	0	0	0.00485437
UBR3	0	0	0.0555556	0	0	0	0	0	0	0.00485437
UBR5	0	0	0.0555556	0	0	0	0	0	0	0.00485437
UGT1A8	0	0	0	0	0	0.0243902	0	0	0	0.00485437
UGT1A9	0	0	0	0.0243902	0	0	0	0	0	0.00485437
UNC5B	0	0.0454545	0	0.0243902	0.0263158	0	0	0	0	0.0145631
UNC79	0	0	0	0.0243902	0	0	0	0	0	0.00485437
UPF1	0	0	0.0555556	0	0	0	0	0	0	0.00485437
UQCC	0	0	0	0	0	0.0243902	0	0	0	0.00485437
USP10	0	0	0	0	0.0263158	0	0	0	0	0.00485437
USP24	0	0	0	0.0243902	0	0	0	0	0	0.00485437
USP32	0	0	0	0.0243902	0	0	0	0	0	0.00485437
USP34	0	0	0	0	0	0.0243902	0	0	0	0.00485437
USP48	0	0	0	0.0243902	0	0	0	0	0	0.00485437
USP9X	0	0.0454545	0	0.0243902	0	0	0	0	0	0.00970874
UTS2	0	0	0.0555556	0	0	0	0	0	0	0.00485437
VARS	0	0	0	0	0	0	0.0285714	0	0	0.00485437
VARS2	0	0	0	0	0.0263158	0	0	0	0.5	0.00970874
VCAM1	0	0.0454545	0	0	0	0	0	0	0	0.00485437
VCAN	0	0	0	0	0.0263158	0	0	0	0	0.00485437
VIPR1	0	0	0	0	0	0.0243902	0	0	0	0.00485437
VLDLR	0	0	0.0555556	0	0	0	0	0	0	0.00485437
VPRBP	0	0	0	0	0.0263158	0	0	0	0	0.00485437
VPS13B	0	0	0	0	0	0.0243902	0	0	0	0.00485437
VPS13C	0	0	0	0.0243902	0	0	0	0	0	0.00485437
VPS26B	0	0	0	0	0.0263158	0	0	0	0	0.00485437
VPS72	0	0	0	0	0.0263158	0	0	0	0	0.00485437
VRK3	0	0	0	0	0.0263158	0	0	0	0	0.00485437
VWA3B	0	0	0	0	0.0263158	0	0	0	0	0.00485437
VWCE	0	0	0	0	0	0.0243902	0	0	0	0.00485437
WAC	0	0.0454545	0	0	0.0263158	0.0243902	0	0	0	0.0145631
WAPAL	0	0	0	0	0.0263158	0	0	0	0	0.00485437
WBP11	0	0	0	0	0.0263158	0	0	0	0	0.00485437
WBSCR17	0	0	0	0.0243902	0	0	0	0	0	0.00485437
WDR35	0	0	0	0	0.0263158	0.0243902	0	0	0	0.00970874
WDR52	0	0	0	0	0	0	0.0285714	0	0	0.00485437
WDR64	0	0	0.0555556	0	0	0	0	0	0	0.00485437
WDR87	0	0	0	0	0	0	0.0285714	0	0	0.00485437
WEE1	0	0	0	0	0	0.0243902	0	0	0	0.00485437
WEE2	0	0	0	0	0	0	0.0285714	0	0	0.00485437
WHSC1L1	0	0	0	0	0	0	0.0285714	0	0	0.00485437
WIPF1	0	0	0	0	0	0	0.0285714	0	0	0.00485437
WNK1	0	0	0	0	0	0	0.0285714	0	0	0.00485437
WNK2	0	0	0	0	0	0	0.0285714	0	0	0.00485437
WNK3	0	0	0	0	0.0263158	0	0	0	0	0.00485437
WNK4	0	0	0	0.0243902	0	0	0	0	0	0.00485437
WRN	0	0	0.0555556	0	0	0	0	0	0	0.00485437
WSCD1	0	0	0.0555556	0	0	0	0	0	0	0.00485437
WSCD2	0	0	0	0	0	0.0243902	0	0	0	0.00485437
XIRP1	0	0.0454545	0	0	0	0	0.0285714	0	0	0.00970874
XIRP2	0	0	0.0555556	0	0	0	0	0	0	0.00485437
YEATS2	0	0	0	0.0243902	0	0	0	0	0	0.00485437
ZADH2	0	0	0	0	0.0263158	0	0	0	0	0.00485437
ZBED4	0	0	0	0	0.0263158	0	0	0	0	0.00485437
ZBTB33	0	0	0.0555556	0	0	0.0243902	0	0	0	0.00970874
ZBTB42	0	0	0	0	0	0.0243902	0	0	0	0.00485437
ZBTB7B	0	0	0	0	0	0	0.0285714	0	0	0.00485437
ZC3H8	0	0.0454545	0	0	0	0	0	0	0	0.00485437
ZDHHC11	0	0	0	0	0	0	0.0285714	0	0	0.00485437
ZFC3H1	0	0	0	0	0.0263158	0	0	0	0	0.00485437
ZFHX3	0	0	0	0.0243902	0	0	0	0	0	0.00485437
ZFHX4	0	0	0	0.0243902	0	0	0	0	0	0.00485437
ZFP42	0	0	0	0	0	0.0243902	0	0	0	0.00485437
ZIC4	0	0	0	0	0	0.0243902	0	0	0	0.00485437
ZMYND10	0	0	0	0.0243902	0	0	0	0	0	0.00485437
ZNF133	0	0	0.0555556	0	0	0	0	0	0	0.00485437
ZNF195	0	0	0	0	0	0	0.0285714	0	0	0.00485437
ZNF197	0	0	0	0	0	0	0.0285714	0	0	0.00485437
ZNF213	0	0	0	0	0.0263158	0	0	0	0	0.00485437
ZNF215	0	0	0	0.0243902	0	0	0	0	0	0.00485437
ZNF229	0	0	0	0	0	0.0243902	0	0	0	0.00485437
ZNF254	0	0	0	0	0.0263158	0	0	0	0	0.00485437
ZNF260	0	0	0	0	0.0263158	0	0	0	0	0.00485437
ZNF275	0	0	0	0	0	0.0243902	0	0	0	0.00485437
ZNF282	0	0	0	0.0243902	0	0	0	0	0	0.00485437
ZNF285	0	0	0	0	0	0	0.0285714	0	0	0.00485437
ZNF292	0	0	0	0	0	0	0.0285714	0	0	0.00485437
ZNF34	0	0.0454545	0	0	0	0	0	0	0	0.00485437
ZNF37A	0	0	0	0	0.0263158	0	0	0	0	0.00485437
ZNF460	0	0	0	0.0243902	0	0	0	0	0	0.00485437
ZNF462	0	0	0	0.0243902	0	0	0	0	0	0.00485437
ZNF467	0	0.0454545	0	0	0	0	0	0	0	0.00485437
ZNF473	0	0	0	0	0	0	0	0.5	0	0.00485437
ZNF502	0	0	0	0	0.0263158	0	0	0	0	0.00485437
ZNF518B	0	0	0	0	0	0.0243902	0	0	0	0.00485437
ZNF524	0	0.0454545	0	0	0	0	0	0	0	0.00485437
ZNF548	0	0	0.0555556	0	0	0	0	0	0	0.00485437
ZNF599	0	0.0454545	0	0	0	0	0	0	0	0.00485437
ZNF616	0	0	0	0	0.0263158	0	0	0	0	0.00485437
ZNF630	0	0	0	0	0	0	0	0	0.5	0.00485437
ZNF638	0	0	0	0	0	0.0487805	0	0	0	0.00970874
ZNF646	0	0	0.0555556	0	0	0	0	0	0	0.00485437
ZNF648	0	0	0	0	0.0263158	0	0	0	0	0.00485437
ZNF677	0	0	0	0	0	0.0243902	0	0	0	0.00485437
ZNF687	0	0	0	0.0487805	0	0	0	0	0	0.00970874
ZNF689	0	0	0	0	0	0.0243902	0	0	0	0.00485437
ZNF721	0	0	0	0	0.0263158	0	0	0	0	0.00485437
ZNF827	0	0	0	0	0	0	0	0	0.5	0.00485437
ZNF98	0	0	0	0.0243902	0	0	0	0	0	0.00485437
ZNF99	0	0	0	0.0243902	0	0	0	0	0	0.00485437
ZPBP	0	0	0.0555556	0	0	0	0	0	0	0.00485437
ZRANB1	0	0	0	0.0243902	0	0	0	0	0	0.00485437
ZRSR2	0	0	0.0555556	0	0	0	0	0	0	0.00485437
ZSCAN21	0	0	0	0	0.0263158	0	0	0	0	0.00485437
ZSCAN5A	0	0	0	0	0.0263158	0	0	0	0	0.00485437
ZXDB	0	0.0454545	0	0	0	0	0	0	0	0.00485437
