# Supplementary material for: A machine learning model identifies M3-like subtype in AML based on PML/RARα targets
Source: iScience. 2024 Jan 18;27(2):108947. doi: 10.1016/j.isci.2024.108947 (PMC10844831; doi:10.1016/j.isci.2024.108947)
Supplement: Table S2. The mutation and karyotype information of the samples in the validation cohort-1, related to Figure 5D Mutation frequency of some genes in M3-like subtype (left) and other sample (right) [file mmc3.xlsx]

## Sheet: TCGA_OHSU_phenotype_all
LabId	prior_treatment.diagnoses	ELN2017	FAB	Karyotype	WT1	FLT3	TP53	IDH2	DNMT3A	NPM1	CEBPA	TET2	RUNX1	IDH1	KIT	KRAS	NRAS	U2AF1	PTPN11	SMC3	TTN	SMC1A	COL12A1	FAM5C	PHF6	ASXL1	CSF3R	ACAN	HUNK
12-00023	not reported	Intermediate	M5	46,XX[20]	not reported	not reported	not reported	not reported	not reported	not reported	not reported	not reported	not reported	not reported	not reported	not reported	not reported	not reported	not reported	not reported	not reported	not reported	not reported	not reported	not reported	not reported	not reported	not reported	not reported
12-00066	not reported	Intermediate	M4	46,XY[20]	not reported	not reported	not reported	not reported	not reported	not reported	not reported	not reported	not reported	not reported	not reported	not reported	not reported	not reported	not reported	not reported	not reported	not reported	not reported	not reported	not reported	not reported	not reported	not reported	not reported
12-00423	not reported	Intermediate	M2	46,XY[20]	not reported	not reported	not reported	not reported	not reported	not reported	not reported	not reported	not reported	not reported	not reported	not reported	not reported	not reported	not reported	not reported	not reported	not reported	not reported	not reported	not reported	not reported	not reported	not reported	not reported
12-00426	not reported	Adverse	M2	48,X,-Y,+4,t(6;9)(p22;q34),+8,+10,del(15)(q11.2q15)[20]	not reported	not reported	not reported	not reported	not reported	not reported	not reported	not reported	not reported	not reported	not reported	not reported	not reported	not reported	not reported	not reported	not reported	not reported	not reported	not reported	not reported	not reported	not reported	not reported	not reported
13-00028	not reported	Intermediate	M4	47,XY,+10[18]/46,XY[2]	not reported	not reported	not reported	not reported	not reported	not reported	not reported	not reported	not reported	not reported	not reported	not reported	not reported	not reported	not reported	not reported	not reported	not reported	not reported	not reported	not reported	not reported	not reported	not reported	not reported
13-00118	not reported	Favorable	M4	47,XY,+21[15]/46,XY[5]	negative	positive	negative	positive	positive	positive	negative	negative	negative	negative	negative	negative	negative	negative	negative	negative	negative	negative	negative	negative	negative	negative	negative	negative	negative
13-00163	not reported	Favorable	M4	47,XY,inv(16)(p13q22),+22[20]	negative	negative	negative	negative	negative	negative	negative	negative	negative	negative	positive	negative	negative	negative	negative	negative	negative	negative	negative	negative	negative	negative	negative	negative	negative
13-00195	not reported	Favorable	M5	46,XY[20]	negative	negative	negative	negative	positive	positive	negative	negative	negative	negative	negative	negative	negative	negative	positive	negative	negative	negative	negative	negative	negative	negative	negative	negative	positive
13-00204	not reported	Favorable	M3	46,X,der(X)add(X)(p22.1)add(X)(q22~24),add(7)(p15),der(15)t(15;17)(q22;q21),der(17)t(15;17)(q22;q21)inv(17)(q21q21)del(17)(q21)[17]/46,XX[3]	negative	positive	negative	negative	negative	negative	negative	negative	negative	negative	negative	negative	negative	negative	negative	negative	negative	negative	negative	negative	negative	negative	negative	negative	positive
13-00226	not reported	Favorable	M3	46,XX,t(15;17)(q24;q21)[12]/46,XX,idem,del(16)(q12.1q24)[3]/46,XX[5]	negative	positive	negative	negative	negative	negative	negative	negative	negative	negative	negative	negative	negative	negative	negative	negative	negative	negative	negative	negative	negative	negative	negative	negative	negative
13-00232	not reported	Intermediate	M4	46,XX[24]	positive	negative	negative	negative	negative	negative	negative	negative	negative	negative	negative	negative	negative	negative	negative	negative	negative	negative	negative	negative	negative	negative	negative	negative	negative
13-00245	not reported	Favorable	M2	46,XY,t(8;21)(q22;q22)[5]/46,idem,der(7)t(7;8)(q22;q11.2)[13]/46,XY[2]	negative	negative	negative	negative	negative	negative	negative	negative	negative	negative	negative	negative	negative	negative	negative	negative	negative	negative	negative	negative	negative	negative	positive	negative	negative
13-00331	not reported	Favorable	M5	46,XX[5]	negative	positive	negative	negative	negative	positive	negative	negative	negative	positive	negative	negative	negative	negative	negative	negative	negative	negative	negative	negative	negative	negative	negative	negative	negative
13-00396	not reported	Adverse	M4	42~45,XY,del(4)(q31q35),del(5)(q13q35),add(9)(q21),add(13)(p11.2),-16,-21[cp15]/40~46,sl,+9,-add(9)(q21),-15,+der(16)t(15;16)(q11.1;p13.3),-18,+mar[cp5]	negative	negative	positive	negative	negative	negative	negative	negative	negative	negative	negative	negative	negative	negative	negative	negative	negative	negative	negative	negative	negative	negative	negative	negative	negative
13-00409	not reported	IntermediateOrAdverse	M5	46,XY[20]	negative	positive	negative	negative	positive	negative	negative	negative	positive	negative	negative	negative	negative	negative	negative	negative	negative	negative	negative	negative	negative	negative	negative	negative	negative
13-00487	not reported	Favorable	M4	46,XX,t(16;16)(p13.1;q22)[16]/47,idem,+22[4]	negative	negative	negative	negative	negative	negative	negative	negative	negative	negative	negative	negative	negative	negative	negative	negative	negative	negative	negative	negative	negative	negative	negative	negative	negative
13-00513	not reported	Adverse	M5	46,XY,t(9;11)(p22;q23)[20]	negative	negative	negative	negative	negative	negative	negative	positive	negative	negative	negative	negative	negative	negative	negative	negative	negative	negative	negative	negative	negative	negative	negative	negative	negative
13-00625	not reported	Adverse	M1	45,XY,-7[6]/47,XY,+13[cp5]/46,XY[12]	negative	negative	negative	negative	negative	negative	negative	negative	positive	negative	negative	negative	negative	negative	negative	negative	negative	negative	negative	negative	negative	negative	positive	negative	negative
13-00659	not reported	Intermediate	M4	47,XY,+8[16]/46,XY[4]	negative	negative	negative	negative	negative	negative	negative	negative	negative	negative	negative	negative	positive	negative	negative	negative	negative	negative	negative	negative	negative	positive	negative	negative	negative
14-00081	not reported	Adverse	M2	42~45,XX,add(5)(q13),der(17)add(17)(p11.2)add(17)(q11.2),-18,-22[cp6]/43~44,sl,add(13)(q32),add(14)(q11.2),+mar[cp12]/43~44,sl,add(14)(q11.2),-21,	negative	negative	positive	negative	negative	negative	negative	negative	negative	negative	negative	negative	negative	negative	negative	negative	negative	negative	negative	negative	negative	negative	negative	negative	negative
14-00092	not reported	Favorable	M4	46,XX[20]	negative	negative	negative	negative	positive	positive	negative	negative	negative	negative	negative	negative	positive	negative	negative	negative	negative	negative	negative	negative	negative	negative	negative	negative	negative
14-00135	not reported	Adverse	M4	43~44,X,-Y,t(3;11)(p21.3;p11.2),del(5)(q11.1;q31.1),add(12)(p11.2),-21[cp17]/44~45,idem,-t(3;11),+9[cp4]	negative	negative	positive	negative	negative	negative	negative	negative	negative	negative	negative	negative	negative	negative	negative	negative	negative	negative	negative	negative	negative	negative	negative	negative	negative
14-00152	not reported	Intermediate	M4	46,XY,add(8)(p21),t(8;19)(p11.2;q13.3)[18]/46,XY[2]	negative	positive	negative	negative	negative	negative	negative	negative	negative	negative	negative	negative	negative	negative	negative	negative	negative	negative	negative	negative	negative	negative	negative	negative	negative
14-00228	not reported	Favorable	M4	46,XX[20]	negative	negative	negative	negative	positive	positive	negative	negative	negative	negative	negative	negative	negative	negative	positive	negative	negative	negative	negative	negative	negative	negative	negative	negative	negative
14-00259	not reported	FavorableOrIntermediate	M4	46,XX[20]	negative	negative	negative	negative	positive	positive	negative	negative	negative	negative	negative	negative	negative	negative	positive	negative	negative	negative	negative	negative	negative	negative	negative	negative	negative
14-00425	not reported	Favorable	M3	46,XX,t(15;17)(q24;q21)[4]/45,idem,-22[15]/46,XX[1]	negative	positive	negative	negative	negative	negative	negative	negative	negative	negative	negative	negative	negative	negative	negative	negative	negative	negative	negative	negative	negative	negative	negative	negative	negative
14-00434	not reported	Intermediate	M5a	46,XX[1]	negative	negative	negative	negative	negative	negative	negative	negative	negative	negative	negative	negative	negative	negative	negative	negative	negative	negative	negative	negative	negative	negative	negative	negative	negative
14-00464	not reported	Intermediate	M1	46,XX,t(9;11)(p22;q23)[22]	negative	negative	negative	negative	negative	negative	negative	negative	negative	negative	negative	negative	negative	negative	negative	negative	negative	negative	negative	negative	negative	negative	negative	negative	negative
14-00476	not reported	Intermediate	M5	46,XY,t(11;19)(q23;p13.1)[20]	positive	positive	negative	negative	negative	negative	negative	negative	negative	negative	negative	negative	negative	negative	negative	negative	negative	negative	negative	negative	negative	negative	negative	negative	negative
14-00567	not reported	Intermediate	M5	46,XX,idic(7)(q11.2)[20]	negative	negative	negative	negative	negative	negative	negative	negative	negative	positive	negative	negative	negative	negative	negative	negative	negative	negative	negative	negative	negative	negative	negative	negative	negative
14-00578	not reported	IntermediateOrAdverse	M5	46,XY[20]	positive	positive	negative	positive	positive	negative	negative	negative	negative	negative	negative	negative	negative	negative	negative	negative	negative	negative	negative	negative	negative	negative	negative	negative	negative
14-00599	not reported	Adverse	M0	47,XY,+8[2]/46,XY[18]	negative	negative	negative	negative	negative	negative	negative	negative	positive	negative	negative	negative	negative	positive	negative	negative	negative	negative	negative	negative	positive	negative	negative	negative	negative
14-00632	not reported	Adverse	M4	46,XX,del(17)(q25)[3]/46,sl,del(3)(q12q21)[cp17]	negative	negative	negative	negative	negative	negative	negative	negative	positive	negative	negative	positive	positive	negative	negative	negative	negative	negative	negative	negative	negative	negative	negative	positive	negative
14-00643	not reported	Favorable	M2	45,X,-Y,t(8;21)(q22;q22)[20]	negative	negative	negative	negative	negative	negative	negative	negative	negative	negative	positive	negative	negative	negative	negative	negative	negative	negative	negative	negative	negative	negative	negative	negative	negative
14-00681	not reported	Intermediate	M1	46,XY,del(13)(q12q2?1)[14]	negative	negative	negative	positive	positive	negative	negative	negative	negative	negative	negative	negative	negative	negative	negative	negative	negative	negative	negative	negative	negative	negative	negative	negative	negative
14-00690	not reported	Favorable	M5	46,XX,del(17)(p11.2)[15]/46,XX[5]	negative	positive	negative	negative	positive	positive	negative	negative	negative	negative	negative	negative	negative	negative	negative	negative	negative	negative	negative	negative	negative	negative	negative	negative	negative
14-00730	not reported	Favorable	M3	46,XX,t(15;17)(q22;q21)[17]/46,XX[3]	positive	negative	negative	negative	negative	negative	negative	negative	negative	negative	negative	negative	negative	negative	negative	negative	negative	negative	negative	negative	negative	negative	negative	negative	negative
14-00774	not reported	Adverse	M0	46,XY[20]	negative	positive	negative	negative	negative	negative	negative	negative	negative	negative	negative	negative	negative	negative	negative	negative	negative	negative	negative	negative	negative	negative	negative	negative	negative
14-00781	not reported	Adverse	M5	47,XY,t(1;11)(p32;q23),+8[cp20]	negative	negative	negative	negative	negative	negative	negative	positive	negative	negative	negative	positive	negative	negative	negative	positive	negative	negative	negative	negative	negative	negative	negative	negative	negative
14-00787	not reported	Intermediate	M1	46,XY[20]	negative	negative	negative	negative	negative	negative	positive	negative	negative	negative	negative	negative	negative	negative	negative	negative	negative	negative	negative	negative	negative	negative	negative	negative	negative
14-00798	not reported	Favorable	M4	46,XX,inv(16)(p13.1q22)[20]	negative	negative	negative	negative	negative	negative	negative	negative	negative	negative	negative	positive	positive	negative	negative	negative	negative	negative	negative	negative	negative	negative	negative	negative	negative
15-00014	not reported	Intermediate	M5	47,XX,+1,add(1)(p22)[15]/47,XX,+1,i(1)(q10)[5]	negative	negative	negative	negative	negative	positive	negative	negative	negative	negative	negative	negative	negative	negative	positive	negative	negative	negative	positive	negative	negative	negative	negative	negative	positive
15-00229	not reported	Favorable	M3	46,XY,t(4;15;17)(q21;q22;q21),add(12)(p12)[1]/46,idem,t(5;22)(q11.2;q11.2)[18]/46,XY[1]	not reported	not reported	not reported	not reported	not reported	not reported	not reported	not reported	not reported	not reported	not reported	not reported	not reported	not reported	not reported	not reported	not reported	not reported	not reported	not reported	not reported	not reported	not reported	not reported	not reported
15-00261	not reported	Adverse	M4	46,XY[20]	negative	positive	negative	negative	negative	negative	negative	negative	positive	negative	negative	negative	negative	negative	negative	negative	negative	negative	negative	negative	negative	negative	negative	negative	negative
15-00296	not reported	Adverse	M5	46,XX,t(9;11)(p22;q23)[3]/50,sl,+6,+8,+der(9)t(9;11),+19[14]/51,sdl1,+5[3]	negative	negative	negative	negative	negative	negative	negative	negative	negative	negative	negative	negative	positive	negative	negative	negative	negative	negative	negative	negative	negative	negative	negative	negative	negative
15-00395	not reported	Adverse	M0	47,XY,+8[3]/46,XY[17]	negative	negative	negative	negative	negative	negative	negative	negative	positive	negative	negative	negative	negative	negative	negative	negative	negative	negative	negative	negative	negative	positive	negative	negative	negative
15-00525	not reported	Favorable	M3	46,XX,der(15)t(15;17)(q22;q21),der(17)t(15;17)del(17)(q21)[15]/46,XX[1]	negative	positive	negative	negative	negative	negative	negative	negative	negative	negative	negative	negative	negative	negative	negative	negative	negative	negative	negative	negative	negative	negative	negative	negative	negative
15-00563	not reported	Adverse	M1	46,XX,t(6;11)(q27;q23)[19]/46,XX[1]	negative	positive	negative	negative	negative	negative	negative	negative	negative	negative	negative	negative	negative	negative	negative	negative	negative	negative	negative	negative	negative	negative	negative	negative	negative
15-00572	not reported	Adverse	M2	46,XY[20]	negative	positive	negative	positive	negative	negative	negative	negative	positive	negative	negative	negative	negative	positive	negative	negative	negative	positive	negative	negative	positive	positive	positive	positive	negative
15-00578	not reported	Adverse	M5	46,XX,t(1;11)(p36.1;q23),add(9)(p22)[13]/46,sl,del(2)(p21p23),del(20)(q11.2-13.1)[4]/46,sl,add(12)(p11.2)[2]	negative	positive	negative	negative	negative	negative	negative	negative	negative	negative	negative	negative	positive	negative	negative	negative	negative	negative	negative	negative	negative	positive	negative	negative	negative
15-00595	not reported	Intermediate	M1	92<4n>,XXYY[13]/46,XY[7]	negative	positive	negative	negative	negative	negative	negative	negative	negative	positive	negative	negative	negative	negative	negative	negative	negative	positive	negative	negative	positive	negative	negative	negative	negative
15-00614	not reported	Adverse	M0	60~61<3n>,XYY,-1,-2,-3,-4,-5,del(5)(q13q33),-6,-7,+8,-9,+11,-12,+13,-15,-16,-17,-18,+21,+22[cp15]/70~73,idem,+Y,+1,+2,+5,+del(5)(q13q33),+6,+9,+11,+12,+20,+20[cp4]/46,XY[1]	negative	negative	positive	negative	negative	negative	negative	negative	negative	negative	negative	negative	positive	negative	negative	negative	negative	negative	negative	negative	negative	negative	negative	negative	negative
15-00650	not reported	Intermediate	M4	46,XY,del(12)(p11.2p13)[20]	negative	negative	negative	negative	negative	negative	negative	negative	negative	negative	negative	negative	positive	positive	negative	negative	negative	negative	negative	negative	negative	negative	negative	negative	negative
15-00680	not reported	FavorableOrIntermediate	M5	46,XY[20]	negative	positive	negative	negative	negative	positive	negative	negative	negative	negative	negative	negative	negative	negative	negative	negative	negative	negative	negative	negative	negative	negative	negative	negative	negative
15-00692	not reported	Adverse	M0	46,XX,der(3)t(3;17)(q29;q21)[19]/46,XX,t(3;21)(q26.2;q22)[2]	negative	negative	positive	negative	negative	negative	positive	negative	negative	negative	negative	negative	negative	negative	negative	negative	negative	negative	negative	negative	negative	negative	negative	negative	negative
15-00717	not reported	Favorable	M5	46,XY[20]	negative	negative	negative	negative	negative	positive	negative	negative	negative	negative	negative	negative	negative	negative	positive	negative	negative	negative	negative	negative	negative	negative	negative	negative	negative
15-00734	not reported	Favorable	M5	46,XX[20]	negative	positive	negative	negative	negative	positive	negative	negative	negative	negative	negative	negative	negative	negative	negative	negative	negative	positive	negative	negative	negative	negative	negative	negative	negative
15-00819	not reported	Favorable	M5	46,XY,inv(16)(p13q22)[20]	negative	negative	negative	negative	negative	negative	negative	negative	negative	negative	positive	negative	negative	negative	negative	negative	negative	negative	negative	negative	negative	negative	negative	negative	negative
15-00990	not reported	Favorable	M5	46,XX[20]	negative	negative	negative	negative	negative	negative	negative	positive	negative	negative	negative	negative	negative	negative	negative	negative	negative	negative	negative	negative	negative	positive	negative	negative	negative
16-00102	not reported	Favorable	M1	46,XY[5]	negative	positive	negative	positive	negative	positive	negative	negative	negative	negative	negative	negative	negative	negative	negative	negative	negative	negative	negative	negative	negative	negative	negative	negative	negative
16-00143	not reported	Intermediate	M2	47,XY,t(8;22)(p11.2;q11.2),+19[20]	negative	negative	negative	negative	negative	negative	negative	negative	positive	negative	negative	negative	negative	negative	negative	negative	negative	negative	negative	negative	negative	negative	negative	negative	negative
16-00392	not reported	Adverse	M7	46,XX,t(7;13)(q22;q12),del(20)(q11.2)[1]/46,sl,dup(1)(p25),del(2)(q21q23),add(8)(q13q22)[3]/46,sdl,add(5)(p15)[8]/46,sdl,add(12)(p13)[3]/46,sdl,add(12)(p13),add(13)(p12)[4]/46,XX[1]	negative	negative	negative	negative	negative	negative	negative	positive	negative	negative	negative	negative	negative	negative	negative	negative	negative	negative	negative	negative	positive	negative	negative	negative	negative
16-00410	not reported	Favorable	M3	46,XY,t(3;16)(p13;q22),t(13;14)(q32;q24),t(15;17)(q22;q21)[20]	negative	negative	negative	negative	negative	negative	negative	negative	negative	negative	negative	negative	negative	negative	negative	negative	negative	negative	negative	negative	negative	negative	negative	negative	negative
16-00494	not reported	Adverse	M5	46,XX,t(1;11)(p32;q23)[20]	negative	negative	negative	negative	positive	negative	negative	negative	negative	negative	negative	negative	negative	negative	negative	negative	negative	negative	negative	negative	negative	negative	negative	negative	negative
16-00810	not reported	Favorable	M5	46,XX[20]	negative	negative	negative	negative	positive	positive	negative	negative	negative	positive	negative	negative	positive	negative	negative	negative	negative	negative	negative	negative	negative	negative	negative	negative	negative
16-00815	not reported	Favorable	M5	46,XX[20]	negative	negative	negative	negative	negative	negative	negative	positive	negative	negative	negative	negative	positive	negative	negative	negative	negative	negative	negative	negative	negative	negative	negative	negative	negative
16-01262	not reported	Favorable	M3	46,XX,t(15;17)(q22;q21)[20]	negative	negative	negative	negative	negative	negative	negative	negative	negative	negative	negative	negative	negative	negative	negative	negative	negative	negative	negative	negative	negative	negative	negative	negative	negative
TCGA_AB_2812_03A	Yes	Intermediate	M2	not reported	negative	positive	negative	negative	negative	positive	negative	negative	negative	negative	negative	negative	negative	negative	negative	negative	negative	negative	negative	negative	negative	negative	negative	negative	negative
TCGA_AB_2979_03B	No	Intermediate	M1	not reported	negative	negative	negative	negative	negative	negative	positive	negative	negative	negative	negative	negative	negative	negative	negative	negative	negative	negative	negative	negative	negative	negative	negative	negative	negative
TCGA_AB_2834_03A	No	Intermediate	M4	not reported	negative	positive	negative	negative	negative	negative	negative	negative	negative	negative	negative	negative	negative	negative	negative	negative	negative	negative	negative	negative	negative	negative	negative	negative	negative
TCGA_AB_2851_03A	No	Intermediate	M5	not reported	negative	positive	negative	negative	positive	negative	negative	negative	negative	negative	negative	negative	negative	negative	negative	positive	negative	negative	negative	negative	negative	negative	negative	negative	negative
TCGA_AB_2871_03A	No	Intermediate	M1	not reported	negative	positive	negative	negative	negative	negative	negative	negative	negative	negative	negative	negative	negative	negative	positive	negative	negative	negative	positive	negative	negative	negative	negative	negative	negative
TCGA_AB_2862_03A	No	Intermediate	M3	not reported	negative	negative	negative	negative	negative	negative	negative	negative	negative	negative	negative	negative	negative	negative	negative	negative	negative	negative	negative	negative	negative	negative	negative	negative	negative
TCGA_AB_2820_03A	No	Poor	M0 Undifferentiated	not reported	negative	negative	positive	negative	negative	negative	negative	negative	negative	negative	negative	negative	negative	negative	negative	negative	negative	negative	negative	negative	negative	negative	negative	negative	negative
TCGA_AB_2878_03A	No	Poor	M2	not reported	negative	negative	positive	negative	negative	negative	negative	negative	negative	negative	negative	negative	negative	negative	negative	negative	negative	negative	negative	negative	negative	negative	negative	negative	negative
TCGA_AB_2946_03A	Yes	Intermediate	M2	not reported	negative	negative	negative	negative	negative	negative	negative	negative	negative	negative	negative	negative	negative	negative	negative	negative	negative	negative	negative	negative	negative	negative	negative	negative	negative
TCGA_AB_2853_03A	No	Intermediate	M1	not reported	negative	positive	negative	negative	positive	negative	negative	negative	negative	negative	negative	negative	negative	negative	negative	positive	negative	negative	negative	negative	negative	negative	negative	negative	negative
TCGA_AB_2836_03A	No	Intermediate	M4	not reported	negative	positive	negative	negative	negative	negative	negative	negative	negative	negative	negative	negative	negative	negative	negative	negative	negative	negative	negative	negative	negative	negative	negative	negative	negative
TCGA_AB_2995_03A	No	Intermediate	M2	not reported	negative	negative	negative	negative	negative	negative	negative	negative	negative	negative	negative	negative	negative	negative	negative	negative	negative	negative	negative	negative	negative	negative	negative	negative	negative
TCGA_AB_2863_03A	No	Poor	M1	not reported	negative	negative	negative	negative	positive	negative	positive	negative	negative	positive	negative	negative	negative	negative	negative	negative	negative	negative	negative	negative	negative	negative	negative	negative	negative
TCGA_AB_2825_03A	Yes	Intermediate	M5	not reported	negative	positive	negative	negative	positive	positive	negative	negative	negative	negative	negative	negative	negative	negative	negative	negative	negative	negative	negative	negative	negative	negative	negative	negative	negative
TCGA_AB_2983_03A	No	Intermediate	M0 Undifferentiated	not reported	negative	negative	negative	negative	negative	negative	negative	negative	negative	negative	negative	negative	negative	negative	negative	negative	negative	negative	negative	negative	negative	negative	negative	negative	negative
TCGA_AB_2982_03B	No	Favorable	M3	not reported	negative	negative	negative	negative	negative	negative	negative	negative	negative	negative	negative	negative	negative	negative	negative	negative	negative	negative	negative	negative	negative	negative	negative	negative	negative
TCGA_AB_2998_03A	Yes	Favorable	M3	not reported	negative	positive	negative	negative	negative	negative	negative	negative	negative	negative	negative	negative	negative	negative	negative	negative	negative	negative	negative	positive	negative	negative	negative	negative	negative
TCGA_AB_2817_03A	No	Poor	M2	not reported	negative	negative	negative	negative	negative	negative	negative	negative	negative	negative	negative	negative	negative	negative	negative	negative	negative	negative	negative	positive	negative	negative	negative	negative	negative
TCGA_AB_2973_03A	No	Intermediate	M4	not reported	negative	negative	negative	positive	negative	negative	negative	negative	negative	negative	negative	negative	negative	negative	negative	negative	negative	negative	negative	negative	negative	negative	negative	negative	negative
TCGA_AB_2900_03A	Yes	Intermediate	M1	not reported	negative	positive	negative	negative	negative	positive	positive	negative	negative	negative	negative	negative	negative	negative	negative	negative	negative	positive	negative	negative	negative	negative	negative	negative	negative
TCGA_AB_2877_03A	No	Intermediate	M1	not reported	negative	positive	negative	positive	negative	negative	negative	negative	negative	negative	negative	negative	negative	negative	negative	negative	negative	negative	negative	negative	negative	negative	negative	negative	negative
TCGA_AB_2875_03A	No	Favorable	M2	not reported	negative	positive	negative	negative	negative	negative	negative	negative	negative	negative	negative	negative	negative	negative	negative	negative	negative	negative	negative	negative	negative	negative	negative	negative	negative
TCGA_AB_2898_03A	No	Poor	M1	not reported	negative	negative	negative	positive	positive	negative	negative	negative	negative	negative	negative	negative	negative	negative	negative	negative	negative	negative	negative	negative	negative	negative	negative	positive	negative
TCGA_AB_2913_03A	No	Poor	M0 Undifferentiated	not reported	positive	positive	negative	negative	negative	positive	negative	negative	negative	negative	negative	negative	negative	negative	negative	negative	negative	negative	negative	negative	negative	negative	negative	negative	negative
TCGA_AB_2932_03A	Yes	Intermediate	M5	not reported	negative	negative	negative	negative	negative	negative	negative	negative	negative	negative	negative	negative	positive	negative	negative	negative	negative	negative	negative	negative	negative	negative	negative	negative	negative
TCGA_AB_2858_03A	No	Favorable	M2	not reported	negative	negative	negative	negative	negative	negative	negative	negative	negative	negative	negative	negative	negative	negative	negative	negative	negative	positive	negative	negative	negative	negative	negative	negative	negative
TCGA_AB_2986_03A	No	Intermediate	M2	not reported	negative	positive	negative	negative	negative	positive	negative	negative	negative	negative	negative	negative	negative	negative	negative	negative	negative	negative	negative	negative	negative	negative	negative	negative	negative
TCGA_AB_2818_03A	No	Intermediate	M2	not reported	negative	positive	negative	negative	positive	negative	negative	negative	negative	negative	negative	negative	negative	negative	negative	negative	negative	negative	negative	negative	negative	negative	negative	negative	negative
TCGA_AB_2883_03A	No	Poor	M5	not reported	negative	negative	negative	negative	negative	negative	negative	negative	negative	negative	negative	negative	negative	negative	negative	negative	negative	negative	negative	negative	negative	negative	negative	negative	negative
TCGA_AB_2921_03A	No	Intermediate	M4	not reported	negative	positive	negative	negative	negative	negative	negative	negative	negative	negative	negative	negative	negative	negative	negative	negative	negative	negative	negative	negative	negative	negative	negative	negative	negative
TCGA_AB_2919_03A	Yes	Intermediate	M1	not reported	positive	negative	negative	negative	positive	negative	negative	negative	negative	positive	negative	negative	negative	negative	negative	negative	negative	negative	negative	negative	negative	negative	negative	negative	negative
TCGA_AB_2963_03A	No	Intermediate	M1	not reported	negative	positive	negative	negative	negative	positive	negative	negative	negative	negative	negative	negative	negative	negative	positive	negative	negative	positive	negative	negative	negative	negative	negative	negative	negative
TCGA_AB_2821_03A	No	Poor	M1	not reported	negative	negative	negative	positive	negative	negative	negative	negative	positive	positive	negative	negative	negative	positive	negative	negative	negative	negative	negative	negative	negative	positive	negative	negative	negative
TCGA_AB_2992_03A	No	Intermediate	M1	not reported	negative	negative	negative	negative	negative	positive	negative	negative	negative	positive	negative	negative	negative	negative	negative	negative	negative	negative	negative	negative	negative	negative	negative	negative	negative
TCGA_AB_2872_03A	No	Favorable	M3	not reported	negative	negative	negative	negative	negative	negative	negative	negative	negative	negative	negative	negative	negative	negative	negative	negative	positive	negative	negative	negative	negative	negative	negative	negative	negative
TCGA_AB_2888_03B	No	Favorable	M4	not reported	negative	negative	negative	negative	negative	negative	negative	negative	negative	negative	positive	negative	negative	negative	negative	negative	negative	negative	negative	negative	negative	negative	negative	negative	negative
TCGA_AB_2822_03A	No	Poor	M0 Undifferentiated	not reported	negative	negative	negative	negative	positive	negative	negative	positive	negative	positive	negative	negative	negative	negative	negative	negative	negative	positive	negative	negative	negative	negative	negative	negative	negative
TCGA_AB_3011_03A	No	Intermediate	M1	not reported	negative	negative	negative	negative	negative	positive	negative	negative	negative	positive	negative	negative	negative	negative	negative	negative	negative	negative	negative	negative	negative	negative	negative	negative	negative
TCGA_AB_2988_03B	No	Intermediate	M1	not reported	negative	negative	negative	negative	positive	positive	negative	negative	negative	negative	negative	negative	negative	negative	negative	negative	negative	negative	negative	negative	negative	negative	negative	negative	negative
TCGA_AB_2916_03A	No	Intermediate	M4	not reported	negative	negative	negative	negative	positive	negative	negative	negative	negative	negative	negative	negative	negative	negative	negative	negative	negative	negative	negative	negative	negative	negative	negative	negative	negative
TCGA_AB_2966_03A	Yes	Intermediate	M2	not reported	negative	negative	negative	positive	positive	negative	negative	negative	negative	negative	negative	positive	negative	negative	negative	negative	negative	negative	negative	negative	negative	negative	negative	negative	negative
TCGA_AB_2806_03A	Yes	Favorable	M1	not reported	negative	negative	negative	negative	negative	negative	negative	negative	negative	negative	negative	negative	negative	negative	negative	negative	negative	negative	negative	negative	negative	negative	negative	negative	negative
TCGA_AB_3009_03A	No	Intermediate	M4	not reported	positive	negative	negative	negative	negative	negative	negative	negative	positive	negative	negative	negative	negative	negative	negative	negative	positive	negative	positive	negative	positive	negative	negative	negative	negative
TCGA_AB_2859_03A	No	Intermediate	M2	not reported	negative	negative	negative	negative	positive	positive	negative	negative	negative	negative	negative	negative	negative	negative	negative	negative	negative	negative	negative	negative	negative	negative	negative	negative	negative
TCGA_AB_2933_03A	No	Intermediate	M4	not reported	negative	negative	negative	negative	negative	negative	negative	negative	positive	negative	negative	negative	negative	negative	negative	negative	negative	negative	negative	negative	negative	negative	negative	negative	negative
TCGA_AB_2959_03A	No	Intermediate	M0 Undifferentiated	not reported	negative	negative	negative	positive	negative	negative	negative	negative	positive	negative	negative	negative	negative	negative	negative	negative	negative	negative	negative	negative	positive	negative	negative	negative	negative
TCGA_AB_2943_03A	No	Poor	M1	not reported	negative	negative	positive	negative	negative	negative	negative	negative	negative	negative	negative	negative	negative	negative	negative	negative	negative	negative	negative	negative	negative	negative	negative	negative	negative
TCGA_AB_2929_03A	No	Poor	M0 Undifferentiated	not reported	negative	negative	negative	negative	negative	negative	negative	negative	negative	negative	negative	positive	negative	negative	negative	negative	negative	negative	negative	negative	negative	negative	negative	negative	negative
TCGA_AB_2890_03A	No	Poor	M0 Undifferentiated	not reported	negative	negative	negative	negative	negative	negative	negative	negative	positive	negative	negative	negative	negative	negative	negative	negative	negative	negative	negative	negative	negative	negative	negative	negative	negative
TCGA_AB_3001_03A	No	Favorable	M3	not reported	negative	negative	negative	negative	negative	negative	negative	negative	negative	negative	negative	negative	negative	negative	negative	negative	negative	negative	negative	negative	negative	negative	negative	negative	negative
TCGA_AB_2981_03B	Yes	Intermediate	M5	not reported	negative	positive	negative	negative	positive	positive	negative	negative	negative	negative	negative	negative	negative	negative	negative	negative	negative	negative	negative	negative	negative	negative	negative	negative	negative
TCGA_AB_2999_03B	No	Favorable	M3	not reported	negative	negative	negative	negative	negative	negative	negative	negative	negative	negative	negative	negative	negative	negative	negative	negative	negative	negative	negative	negative	negative	negative	negative	negative	negative
TCGA_AB_2885_03A	No	Poor	M0 Undifferentiated	not reported	negative	negative	positive	negative	negative	negative	negative	negative	negative	negative	negative	negative	negative	negative	positive	negative	negative	negative	negative	negative	negative	negative	negative	negative	negative
TCGA_AB_2944_03A	Yes	Poor	M0 Undifferentiated	not reported	not reported	not reported	not reported	not reported	not reported	not reported	not reported	not reported	not reported	not reported	not reported	not reported	not reported	not reported	not reported	not reported	not reported	not reported	not reported	not reported	not reported	not reported	not reported	not reported	not reported
TCGA_AB_2911_03A	Yes	Poor	M4	not reported	negative	negative	negative	negative	negative	negative	negative	negative	negative	negative	negative	negative	negative	negative	negative	negative	negative	negative	negative	negative	negative	negative	negative	negative	negative
TCGA_AB_2886_03A	Yes	Favorable	M2	not reported	negative	negative	negative	negative	negative	negative	negative	negative	negative	negative	negative	negative	negative	negative	negative	negative	negative	negative	negative	negative	negative	negative	negative	negative	negative
TCGA_AB_3008_03A	Yes	Intermediate	M1	not reported	negative	negative	negative	negative	negative	negative	positive	negative	negative	negative	negative	negative	negative	negative	negative	negative	negative	negative	negative	negative	negative	negative	negative	negative	negative
TCGA_AB_2976_03A	Yes	Intermediate	M1	not reported	positive	positive	negative	negative	negative	positive	negative	negative	negative	negative	negative	negative	negative	negative	negative	negative	negative	negative	negative	positive	positive	negative	negative	negative	negative
TCGA_AB_2815_03A	Yes	Favorable	M4	not reported	not reported	not reported	not reported	not reported	not reported	not reported	not reported	not reported	not reported	not reported	not reported	not reported	not reported	not reported	not reported	not reported	not reported	not reported	not reported	not reported	not reported	not reported	not reported	not reported	not reported
TCGA_AB_2914_03A	No	Favorable	M2	not reported	negative	negative	negative	negative	negative	negative	negative	negative	negative	negative	negative	negative	negative	negative	positive	negative	negative	negative	negative	negative	negative	negative	negative	negative	negative
TCGA_AB_2839_03A	Yes	Intermediate	M2	not reported	positive	negative	negative	negative	positive	positive	positive	negative	negative	negative	negative	negative	positive	negative	positive	positive	negative	negative	negative	negative	negative	negative	negative	negative	negative
TCGA_AB_2881_03A	No	Favorable	M1	not reported	negative	negative	negative	negative	negative	negative	negative	negative	negative	negative	positive	negative	negative	negative	negative	negative	negative	negative	negative	negative	negative	negative	negative	negative	negative
TCGA_AB_2813_03A	No	Poor	M4	not reported	negative	negative	positive	negative	negative	negative	negative	negative	negative	negative	negative	negative	negative	negative	negative	negative	negative	negative	negative	negative	negative	negative	negative	negative	negative
TCGA_AB_2918_03A	Yes	Poor	M1	not reported	negative	positive	negative	negative	negative	negative	negative	negative	negative	negative	negative	negative	negative	negative	negative	negative	negative	negative	negative	negative	negative	negative	negative	negative	negative
TCGA_AB_2928_03A	Yes	Poor	M1	not reported	negative	positive	negative	negative	positive	negative	negative	positive	negative	positive	negative	negative	negative	negative	negative	negative	negative	negative	negative	negative	negative	negative	negative	negative	negative
TCGA_AB_2811_03B	No	Intermediate	M4	not reported	not reported	not reported	not reported	not reported	not reported	not reported	not reported	not reported	not reported	not reported	not reported	not reported	not reported	not reported	not reported	not reported	not reported	not reported	not reported	not reported	not reported	not reported	not reported	not reported	not reported
TCGA_AB_3007_03A	No	Favorable	M3	not reported	negative	positive	negative	negative	negative	negative	negative	negative	negative	negative	negative	negative	negative	negative	negative	negative	negative	negative	negative	negative	negative	negative	negative	negative	negative
TCGA_AB_3002_03A	No	Intermediate	M2	not reported	negative	negative	negative	positive	negative	negative	negative	negative	negative	negative	negative	negative	negative	negative	negative	negative	negative	negative	negative	negative	negative	negative	negative	negative	negative
TCGA_AB_2924_03A	No	Intermediate	M4	not reported	negative	positive	negative	negative	negative	positive	negative	negative	negative	negative	negative	negative	negative	negative	negative	negative	negative	negative	negative	negative	negative	negative	negative	negative	negative
TCGA_AB_2970_03A	No	Intermediate	M4	not reported	positive	positive	negative	negative	negative	negative	negative	negative	positive	negative	negative	negative	negative	negative	negative	negative	negative	negative	negative	negative	negative	negative	negative	negative	negative
TCGA_AB_2975_03A	No	Intermediate	M2	not reported	negative	negative	negative	negative	positive	negative	negative	negative	negative	negative	negative	negative	negative	negative	negative	negative	negative	negative	negative	negative	negative	negative	negative	negative	negative
TCGA_AB_3000_03A	Yes	Intermediate	M2	not reported	negative	negative	negative	negative	negative	negative	positive	negative	negative	negative	negative	negative	negative	negative	negative	negative	negative	negative	negative	negative	negative	negative	negative	negative	negative
TCGA_AB_2840_03A	Yes	Favorable	M3	not reported	negative	positive	negative	negative	negative	negative	negative	negative	negative	negative	negative	negative	negative	negative	negative	negative	negative	negative	negative	negative	negative	negative	negative	negative	negative
TCGA_AB_2876_03A	No	Intermediate	M2	not reported	negative	negative	negative	negative	negative	negative	negative	positive	negative	negative	negative	negative	negative	negative	negative	negative	negative	negative	negative	negative	negative	negative	negative	negative	negative
TCGA_AB_2857_03A	No	Poor	M6	not reported	negative	negative	negative	negative	negative	negative	negative	negative	negative	negative	negative	negative	negative	negative	negative	negative	negative	negative	negative	negative	negative	negative	negative	negative	negative
TCGA_AB_2847_03A	No	Intermediate	M1	not reported	negative	negative	negative	negative	negative	negative	negative	negative	negative	negative	negative	negative	negative	positive	negative	negative	negative	negative	negative	negative	negative	negative	negative	negative	negative
TCGA_AB_2937_03A	Yes	Favorable	M1	not reported	negative	negative	negative	negative	negative	negative	negative	positive	negative	negative	positive	negative	negative	negative	negative	negative	negative	negative	negative	negative	negative	negative	negative	negative	negative
TCGA_AB_2955_03A	No	Intermediate	M2	not reported	negative	negative	negative	negative	positive	negative	positive	negative	negative	negative	negative	negative	negative	negative	negative	negative	negative	negative	negative	negative	negative	negative	negative	negative	negative
TCGA_AB_2826_03A	Yes	Intermediate	M4	not reported	negative	negative	negative	positive	negative	negative	negative	negative	negative	negative	negative	positive	negative	negative	negative	negative	negative	negative	negative	negative	negative	negative	negative	negative	negative
TCGA_AB_2846_03A	No	Favorable	M4	not reported	positive	negative	negative	negative	negative	negative	negative	negative	negative	negative	positive	negative	negative	negative	negative	negative	negative	negative	negative	negative	negative	negative	negative	negative	negative
TCGA_AB_2996_03A	No	Intermediate	M2	not reported	negative	negative	negative	negative	negative	negative	negative	positive	negative	negative	negative	negative	negative	positive	negative	negative	negative	negative	negative	negative	negative	negative	negative	negative	negative
TCGA_AB_2808_03A	No	Intermediate	M2	not reported	negative	negative	negative	negative	negative	negative	positive	negative	negative	negative	negative	negative	positive	negative	negative	negative	negative	negative	negative	negative	negative	negative	positive	negative	negative
TCGA_AB_2952_03B	No	Poor	M1	not reported	negative	negative	positive	negative	negative	negative	positive	negative	negative	negative	negative	negative	positive	negative	negative	negative	negative	negative	negative	negative	negative	negative	negative	negative	negative
TCGA_AB_2894_03A	No	Poor	M5	not reported	negative	negative	negative	negative	negative	negative	negative	negative	negative	negative	negative	negative	negative	negative	negative	negative	negative	negative	negative	negative	negative	negative	negative	negative	negative
TCGA_AB_2980_03A	No	Favorable	M3	not reported	negative	positive	negative	negative	negative	negative	negative	negative	negative	negative	negative	negative	negative	negative	negative	negative	negative	negative	negative	negative	negative	negative	negative	negative	negative
TCGA_AB_2939_03A	No	Poor	M1	not reported	negative	negative	negative	negative	negative	negative	negative	negative	negative	negative	positive	negative	negative	negative	negative	negative	negative	negative	negative	negative	negative	negative	negative	negative	negative
TCGA_AB_2915_03A	No	Poor	M2	not reported	negative	positive	negative	negative	negative	positive	negative	negative	negative	negative	negative	negative	negative	negative	negative	negative	negative	negative	negative	negative	negative	negative	negative	negative	negative
TCGA_AB_2899_03A	No	Intermediate	M4	not reported	negative	negative	negative	negative	negative	negative	negative	negative	positive	negative	negative	negative	negative	negative	negative	negative	negative	negative	negative	negative	negative	negative	negative	negative	negative
TCGA_AB_2895_03A	Yes		M1	not reported	negative	positive	negative	negative	positive	negative	negative	negative	negative	negative	negative	negative	negative	negative	negative	negative	negative	negative	negative	negative	negative	negative	negative	negative	negative
TCGA_AB_2889_03A	No	Favorable	M4	not reported	negative	negative	negative	negative	negative	negative	negative	negative	negative	negative	negative	negative	negative	negative	negative	negative	negative	negative	negative	negative	negative	negative	negative	negative	negative
TCGA_AB_2949_03B	Yes	Poor	M0 Undifferentiated	not reported	negative	negative	negative	negative	positive	negative	negative	negative	negative	positive	negative	negative	negative	negative	negative	negative	negative	negative	negative	negative	negative	negative	negative	negative	negative
TCGA_AB_2810_03A	No		M2	not reported	negative	negative	negative	positive	negative	negative	negative	negative	negative	negative	negative	negative	negative	negative	negative	negative	negative	negative	negative	negative	negative	negative	negative	negative	negative
TCGA_AB_2891_03A	No	Poor	M1	not reported	negative	negative	negative	positive	positive	negative	negative	negative	negative	negative	negative	negative	negative	negative	negative	negative	negative	negative	negative	negative	negative	negative	negative	negative	negative
TCGA_AB_2938_03A	No	Intermediate	M7	not reported	negative	negative	positive	negative	positive	negative	negative	negative	negative	negative	negative	negative	negative	negative	negative	negative	negative	negative	negative	negative	negative	negative	negative	negative	negative
TCGA_AB_2942_03A	No	Favorable	M4	not reported	negative	positive	negative	negative	negative	negative	negative	negative	negative	negative	negative	negative	negative	negative	negative	negative	negative	negative	negative	negative	negative	negative	negative	negative	negative
TCGA_AB_2856_03A	No	Intermediate	M4	not reported	not reported	not reported	not reported	not reported	not reported	not reported	not reported	not reported	not reported	not reported	not reported	not reported	not reported	not reported	not reported	not reported	not reported	not reported	not reported	not reported	not reported	not reported	not reported	not reported	not reported
TCGA_AB_2874_03A	No	Poor	M2	not reported	positive	negative	negative	positive	negative	negative	positive	negative	negative	negative	negative	negative	negative	negative	negative	negative	negative	negative	negative	negative	negative	negative	negative	negative	negative
TCGA_AB_2841_03B	No	Favorable	M3	not reported	negative	negative	negative	negative	negative	negative	negative	negative	negative	negative	negative	negative	negative	negative	negative	negative	negative	negative	negative	negative	negative	negative	negative	negative	negative
TCGA_AB_2948_03A	Yes	Intermediate	M4	not reported	negative	negative	negative	positive	negative	negative	negative	negative	negative	negative	negative	negative	negative	negative	negative	negative	negative	negative	negative	negative	negative	negative	negative	negative	negative
TCGA_AB_2805_03A	No	Intermediate	M0 Undifferentiated	not reported	negative	negative	negative	positive	negative	negative	negative	negative	positive	negative	negative	negative	negative	negative	negative	negative	positive	negative	negative	negative	negative	negative	negative	negative	negative
TCGA_AB_2835_03A	No	Intermediate	M5	not reported	negative	negative	negative	negative	negative	positive	negative	negative	negative	negative	negative	negative	negative	negative	negative	negative	negative	negative	negative	negative	negative	negative	negative	negative	negative
TCGA_AB_2884_03A	Yes	Intermediate	M1	not reported	negative	negative	negative	negative	positive	negative	negative	negative	negative	positive	negative	negative	negative	negative	positive	negative	negative	negative	negative	negative	negative	negative	negative	negative	negative
TCGA_AB_2950_03A	No	Favorable	M2	not reported	negative	negative	negative	negative	negative	negative	negative	negative	negative	negative	negative	negative	negative	negative	negative	positive	negative	negative	negative	negative	negative	negative	negative	negative	negative
TCGA_AB_2842_03A	No	Intermediate	M4	not reported	negative	negative	negative	negative	negative	negative	negative	negative	negative	negative	negative	negative	negative	negative	negative	negative	negative	negative	negative	negative	negative	negative	negative	negative	negative
TCGA_AB_2910_03A	Yes	Intermediate	M5	not reported	negative	positive	negative	negative	negative	negative	negative	negative	negative	negative	negative	negative	negative	negative	negative	negative	negative	negative	negative	negative	negative	negative	negative	negative	negative
TCGA_AB_2865_03A	No	Intermediate	M1	not reported	negative	negative	negative	negative	negative	negative	negative	positive	positive	negative	negative	positive	negative	negative	negative	negative	negative	negative	negative	negative	negative	negative	negative	negative	negative
TCGA_AB_2845_03B	No	Intermediate	M2	not reported	negative	negative	negative	negative	negative	negative	positive	positive	negative	negative	negative	negative	negative	negative	negative	negative	negative	negative	negative	negative	negative	negative	negative	negative	negative
TCGA_AB_2991_03A	No	Favorable	M3	not reported	negative	negative	negative	negative	negative	negative	negative	negative	negative	negative	negative	negative	negative	negative	negative	negative	negative	negative	negative	negative	negative	negative	negative	negative	negative
TCGA_AB_2870_03A	Yes	Favorable	M1	not reported	negative	positive	negative	negative	negative	negative	negative	negative	negative	negative	negative	negative	positive	negative	negative	negative	negative	negative	positive	negative	negative	negative	negative	negative	negative
TCGA_AB_2912_03A	Yes	Poor	M4	not reported	negative	negative	negative	negative	positive	negative	negative	negative	positive	negative	negative	negative	negative	positive	negative	positive	negative	negative	negative	negative	positive	negative	negative	negative	negative
TCGA_AB_2987_03A	Yes	Intermediate	M5	not reported	negative	negative	negative	negative	positive	positive	negative	negative	negative	negative	negative	positive	negative	negative	negative	negative	negative	negative	negative	negative	negative	negative	negative	negative	negative
TCGA_AB_2867_03A	No	Intermediate	M2	not reported	negative	negative	negative	negative	positive	negative	negative	negative	negative	positive	negative	negative	negative	negative	negative	negative	negative	negative	negative	negative	negative	negative	negative	negative	negative
TCGA_AB_2931_03A	No	Intermediate	M2	not reported	negative	positive	negative	negative	positive	negative	negative	negative	negative	negative	negative	negative	negative	negative	negative	negative	negative	negative	negative	negative	negative	negative	negative	negative	negative
TCGA_AB_2814_03A	No	Intermediate	M0 Undifferentiated	not reported	negative	positive	negative	negative	negative	negative	negative	negative	negative	negative	negative	negative	negative	negative	negative	negative	negative	negative	negative	negative	negative	negative	negative	negative	negative
TCGA_AB_2861_03A	No	Poor	M5	not reported	negative	negative	negative	negative	positive	negative	negative	negative	negative	negative	negative	positive	negative	positive	negative	negative	negative	negative	negative	negative	negative	negative	negative	negative	negative
TCGA_AB_2828_03A	No	Favorable	M4	not reported	negative	negative	negative	negative	negative	negative	negative	negative	negative	negative	negative	negative	negative	negative	negative	negative	negative	negative	negative	negative	negative	negative	negative	negative	negative
TCGA_AB_2956_03A	Yes	Intermediate	M5	not reported	negative	negative	negative	negative	negative	negative	negative	negative	negative	negative	negative	negative	negative	negative	negative	negative	negative	negative	negative	negative	negative	negative	negative	negative	negative
TCGA_AB_2940_03A	Yes	Intermediate	M2	not reported	negative	negative	negative	negative	negative	negative	positive	negative	negative	negative	negative	negative	negative	negative	negative	negative	negative	negative	negative	negative	negative	negative	negative	negative	negative
TCGA_AB_2936_03A	No	Intermediate	M0 Undifferentiated	not reported	negative	negative	negative	positive	negative	negative	negative	negative	positive	negative	negative	negative	negative	negative	negative	negative	negative	negative	negative	negative	negative	negative	negative	negative	negative
TCGA_AB_2901_03A	Yes	Poor	M2	not reported	negative	negative	negative	negative	negative	negative	negative	negative	negative	positive	negative	negative	negative	negative	negative	negative	negative	negative	negative	negative	negative	negative	negative	negative	negative
TCGA_AB_2869_03A	No	Intermediate	M2	not reported	negative	positive	negative	negative	positive	positive	negative	negative	negative	negative	negative	negative	negative	negative	negative	negative	negative	negative	negative	negative	negative	negative	negative	negative	negative
TCGA_AB_2866_03A	No	Intermediate	M1	not reported	negative	negative	negative	positive	negative	negative	negative	negative	negative	negative	negative	negative	negative	negative	negative	negative	negative	negative	negative	negative	negative	negative	negative	negative	negative
TCGA_AB_2880_03A	No	Intermediate	M1	not reported	negative	positive	negative	negative	negative	negative	positive	negative	negative	negative	negative	negative	negative	negative	negative	negative	negative	negative	negative	negative	negative	negative	negative	negative	negative
TCGA_AB_2823_03A	No	Favorable	M3	not reported	negative	negative	negative	negative	negative	negative	negative	negative	negative	negative	negative	negative	negative	negative	negative	negative	negative	negative	negative	negative	negative	negative	negative	negative	negative
TCGA_AB_2990_03B	No	Intermediate	M1	not reported	negative	negative	negative	negative	negative	positive	negative	negative	negative	positive	negative	negative	negative	negative	negative	negative	negative	negative	negative	negative	negative	negative	negative	negative	negative
TCGA_AB_2882_03A	No	Poor	M2	not reported	negative	negative	negative	negative	negative	negative	negative	negative	negative	negative	negative	negative	negative	positive	negative	negative	negative	negative	negative	negative	negative	negative	negative	negative	negative
TCGA_AB_2849_03A	No	Intermediate	M0 Undifferentiated	not reported	negative	negative	negative	negative	negative	negative	negative	negative	negative	negative	negative	negative	negative	negative	negative	negative	negative	negative	negative	negative	negative	negative	negative	negative	negative
TCGA_AB_2965_03A	Yes	Intermediate	M4	not reported	negative	positive	negative	negative	positive	positive	negative	positive	negative	negative	negative	negative	negative	negative	negative	negative	negative	negative	negative	positive	negative	negative	negative	negative	negative
TCGA_AB_2819_03A	No	Favorable	M2	not reported	negative	negative	negative	negative	negative	negative	negative	negative	negative	negative	positive	negative	negative	negative	negative	negative	negative	negative	negative	negative	negative	negative	negative	negative	negative
TCGA_AB_2917_03A	No	Poor	M0 Undifferentiated	not reported	negative	negative	negative	negative	negative	negative	negative	negative	negative	negative	negative	positive	negative	negative	negative	negative	negative	negative	positive	negative	negative	negative	negative	negative	negative
TCGA_AB_2897_03A	No	Favorable	M3	not reported	negative	negative	negative	negative	negative	negative	negative	negative	negative	negative	negative	negative	negative	negative	negative	negative	negative	negative	negative	negative	negative	negative	negative	negative	negative
TCGA_AB_2873_03A	Yes	Intermediate	M5	not reported	negative	negative	negative	negative	positive	negative	negative	positive	negative	negative	negative	negative	negative	negative	negative	negative	negative	negative	negative	negative	negative	negative	negative	negative	negative
TCGA_AB_2971_03A	No	Intermediate	M4	not reported	negative	negative	negative	negative	negative	negative	negative	positive	negative	negative	negative	negative	negative	negative	negative	negative	negative	negative	negative	negative	negative	negative	negative	negative	negative
TCGA_AB_2893_03A	No	Poor	M5	not reported	not reported	not reported	not reported	not reported	not reported	not reported	not reported	not reported	not reported	not reported	not reported	not reported	not reported	not reported	not reported	not reported	not reported	not reported	not reported	not reported	not reported	not reported	not reported	not reported	not reported
TCGA_AB_2925_03A	No	Intermediate	M5	not reported	negative	positive	negative	negative	positive	negative	negative	negative	negative	negative	negative	negative	negative	negative	negative	negative	positive	negative	negative	negative	negative	negative	negative	negative	negative
TCGA_AB_2843_03A	No	Intermediate	M6	not reported	negative	negative	negative	negative	negative	negative	negative	negative	negative	negative	positive	negative	negative	positive	negative	negative	negative	negative	negative	negative	negative	negative	negative	negative	negative
TCGA_AB_3012_03A	No	Favorable	M3	not reported	negative	negative	negative	negative	negative	negative	negative	negative	negative	negative	negative	negative	negative	negative	negative	negative	negative	negative	negative	negative	negative	negative	negative	negative	negative
TCGA_AB_2908_03A	No	Poor	M2	not reported	negative	negative	positive	negative	positive	negative	negative	positive	negative	negative	negative	negative	negative	negative	negative	positive	negative	negative	negative	negative	negative	negative	negative	negative	negative
TCGA_AB_2934_03A	Yes	Intermediate	M1	not reported	negative	positive	negative	positive	positive	negative	negative	negative	negative	negative	negative	negative	negative	negative	negative	negative	negative	negative	negative	negative	negative	negative	negative	negative	negative
TCGA_AB_2927_03A	No	Intermediate	M1	not reported	negative	negative	negative	negative	negative	negative	negative	negative	positive	negative	negative	negative	negative	negative	negative	negative	positive	negative	negative	negative	negative	positive	negative	negative	negative
TCGA_AB_2844_03A	No	Intermediate	M2	not reported	positive	negative	negative	negative	negative	negative	negative	negative	negative	negative	negative	negative	negative	negative	negative	negative	negative	positive	negative	negative	negative	negative	negative	negative	negative
TCGA_AB_2984_03A	No	Intermediate	M1	not reported	negative	negative	negative	negative	negative	positive	negative	negative	negative	positive	negative	negative	positive	negative	negative	negative	negative	negative	negative	negative	negative	negative	negative	negative	negative
TCGA_AB_2935_03A	No	Poor	M4	not reported	negative	negative	positive	negative	negative	negative	negative	negative	negative	negative	negative	negative	negative	negative	negative	negative	negative	negative	negative	negative	negative	negative	negative	negative	negative
TCGA_AB_2920_03B	No	Poor	M2	not reported	negative	negative	negative	negative	negative	negative	negative	negative	negative	negative	negative	negative	negative	negative	negative	negative	negative	negative	negative	negative	negative	negative	negative	negative	negative
TCGA_AB_2896_03B	Yes	Intermediate	M5	not reported	negative	negative	negative	negative	positive	positive	negative	negative	negative	negative	negative	negative	negative	negative	negative	negative	negative	negative	negative	negative	negative	negative	negative	negative	negative
TCGA_AB_2930_03A	No	Intermediate	M2	not reported	positive	positive	negative	negative	negative	negative	negative	negative	negative	negative	negative	negative	negative	negative	negative	negative	negative	negative	negative	negative	negative	negative	negative	negative	negative
TCGA_AB_2994_03A	No	Favorable	M3	not reported	negative	positive	negative	negative	negative	negative	negative	negative	negative	negative	negative	negative	negative	negative	negative	negative	negative	negative	negative	negative	negative	negative	negative	negative	negative
TCGA_AB_2830_03A	No	Intermediate	M4	not reported	negative	positive	negative	negative	positive	negative	negative	positive	negative	negative	negative	negative	negative	negative	negative	negative	negative	negative	negative	negative	negative	negative	negative	negative	negative
TCGA_AB_2977_03B	No	Intermediate	M2	not reported	negative	negative	negative	negative	negative	negative	negative	negative	negative	positive	negative	negative	negative	negative	negative	negative	positive	negative	negative	negative	negative	negative	negative	negative	negative
TCGA_AB_2892_03A	No	Favorable	M4	not reported	negative	negative	negative	negative	negative	negative	negative	negative	negative	negative	negative	negative	positive	negative	negative	negative	negative	negative	negative	negative	negative	negative	negative	negative	negative
