# Supplementary material for: A machine learning model identifies M3-like subtype in AML based on PML/RARα targets
Source: iScience. 2024 Jan 18;27(2):108947. doi: 10.1016/j.isci.2024.108947 (PMC10844831; doi:10.1016/j.isci.2024.108947)
Supplement: Table S3. M3-LS of 24 AML cell lines from the CCLE database, related to Method details [file mmc4.xlsx]

## Sheet: cell_line
cell_line	Score	FAB
AML193	0.45534	M5
BDCM	0.42824	M5
CMK	0.480699	M7
EOL1	0.516316	M5
F36P	0.426983	M6
HEL	0.469339	M6
HEL9217	0.475193	M6
HL60	0.476995	M3
HNT34	0.443062	M4
KASUMI1	0.529459	M2
KASUMI6	0.470457	M2
KO52	0.518539	M2
M07E	0.463765	M7
ME1	0.523454	M4
MONOMAC6	0.482852	M5
NB4	0.957059	M3
NOMO1	0.422537	M5
OCIAML2	0.473598	M4
OCIAML3	0.428209	M4
OCIM1	0.403481	M6
P31FUJ	0.424108	M5
PL21	0.456606	M3
SIGM5	0.498432	M5
THP1	0.479849	M5
The data is from the CCLE database. (https://sites.broadinstitute.org/ccle/) Nature volume 483, pages603–607 (2012). The Cancer Cell Line Encyclopedia enables predictive modelling of anticancer drug sensitivity.
