# Supplementary material for: A machine learning model identifies M3-like subtype in AML based on PML/RARα targets
Source: iScience. 2024 Jan 18;27(2):108947. doi: 10.1016/j.isci.2024.108947 (PMC10844831; doi:10.1016/j.isci.2024.108947)
Supplement: Table S4. The gene list of gene sets obtained from references, related to Figure 6B In the training cohort, enrichment of various immune gene cohorts and myeloid gene cohorts for M3 subtype, M3-like subtype and other samples [file mmc5.xlsx]

## Sheet: Sheet1
Title	PMID	Geneset type	Geneset	Genes	Source
Deconvolving clinically relevant cellular immune crosstalk from bulk gene expression using CODEFACS and LIRICS stratifies melanoma patients to anti-PD-1 therapy	34983745	myeloid_cell	myeloid-cells-related gene sets	ITGAM,ITGAX,CD37,NECTIN1,NECTIN2,TNFRSF1B,CD177,ENPP3,MSR1,TNFSF13,CD200R1,ANPEP,CD14,L1CAM,FUT4,FCGR3B,CR1,CEACAM1,CEACAM6,CEACAM3,CD68,FCAR,SLC44A1,CD93,LAMP1,LAMP2,CSF2RA,IL9R,IL2RG,TNFSF8,ADAM8,SELPLG,SIGLEC5,CXCR1,CXCR2,CXCR4,CCR1,CCR5,IL18R1,IL18RAP,TLR9,CLEC7A,IFNG,IL1RN,IL17A,IL17B,IL17C,IL17D,IL17F,IL22,CXCR7,CX3CR1,CD33,ENG,CXCR4,CXCR7,IL3RA,CSF2RB	Supplementary Table 3
Integrated digital pathology and transcriptome analysis identifies molecular mediators of T-cell exclusion in ovarian cancer	33149148	immune	R_specific	ABI3,AIM2,ALOX5AP,ANKRD44,ARHGAP30,ARHGDIB,BCL11B,C1orf162,C1QA,C1QB,C1QC,C3AR1,CCL4,CCR5,CD4,CD40LG,CD52,CD53,CD7,CD74,CD80,CD86,CORO1A,CRTAM,CSF2RB,CST7,CTSW,CXorf21,EOMES,FAM196B,FCGR3A,FCRL1,FCRL5,FERMT3,FPR3,FYB,GAB3,GFI1,GIMAP4,GIMAP6,GIMAP7,GMFG,GPR65,GZMA,GZMB,GZMH,HAVCR2,HCST,IL12RB1,IL21R,ITGA4,ITGAM,ITGAX,ITGB2,KCNAB2,LAIR1,LAPTM5,LAX1,LCK,LCP2,LILRB1,LILRB4,LST1,LYZ,MPEG1,MS4A1,MS4A6A…	Supplementary Data 1
			Theta_specific	ADGRG5,AGAP2,AKNA,ARMCX6,ASTN1,BLOC1S2,BMP2K,BMP4,C16orf71,CCR7,CECR1,CMIP,CXCR6,CYTH1,DTX3L,EAF2,EFNA4,FAP,FXN,HLA-DOB,ICAM3,IL15RA,INHBA,JAK3,JAKMIP1,KLRC2,LRRC18,LRRTM3,MICAL1,MX1,NLRC3,NME9,NOD2,NTM,P2RY13,PARP12,PLXNC1,PRRT1,PSMB10,PTCH2,RCN3,RIPK1,SAMD9,SLC4A4,TAPBP,TDO2,TNFRSF8,TRIM14,UGT1A3,UGT1A5,UGT1A6,UNC80,VNN2,VSTM4,ZCCHC24,ZSWIM5
A novel scoring method based on RNA‐Seq immunograms describing individual cancer‐immunity interactions	32810311	immune	immune-related gene sets	IDO1,CXCL10,CXCL9,HLA-DRA,IFNG,STAT1,CD3D,IL2RG,NKG7,CIITA,HLA-E,CD3E,CXCR6,CCL5,LAG3,TAGAP,GZMK,CD2,IDO1,CXCL10,HLA-DRA,STAT1,CXCL13,GZMB,GZMA,GZMB,PRF1,IFNG,EOMES,CD8A,CD8A,GZMA,GZMB,IFNG,EOMES,CXCL9,CXCL10,TBX21,CCL2,CCL3,CCL4,CCL5,CCL8,CCL18,CCL19,CCL21,CXCL9,CXCL10,CXCL11,CXCL13,ACTA2,ACTG2,ADAM12,ADAM19,CNN1,COL4A1,CTGF,CTPS1,FAM101B,FSTL3,HSPB1,IGFBP3,PXDC1,SEMA7A,SH3PXD2A,TAGLN,TGFBI,TNS1…	Supplementary Table 1
Multiomic profiling of checkpoint inhibitor-treated melanoma: Identifying predictors of response and resistance, and markers of biological discordance	34951955	immune	immunotherapy response-related gene sets	BATF,BTLA,CCL11,CCL17,CCL22,CCL3,CCL5,CCL7,CCR1,CCR3,CCR4,CCR8,CD1A,CD1B,CD1C,CD1D,CD1E,CD247,CD28,CD3D,CD3E,CD3G,CD69,CD8A,CXCR1,CXCR4,CXCR5,CXCR6,FGFBP2,FLT3,FOSL1,GRAP2,HLA-DRA,HLA-DRB1,HLA-DRB5,HRH2,IFNG,IL10,IL12B,IL12RB1,IL12RB2,IL18R1,IL18RAP,IL1B,IL21,IL21R,IL24,IL26,IL27,IL2RA,IL6,IL7,IRF4,IRF8,ITGAL,ITK,JAK2,JAK3,LAIR1,LAT,LAX1,LCK,LCP2,LILRA3,LILRA4,LILRB1,LILRB2,LILRB3,LILRB4,MS4A4A,N…	Supplementary Table 4
Conserved pan-cancer microenvironment subtypes predict response to immunotherapy	34019806	tumor microenvironment	Anti-tumor_Antitumor cytokines	TNF,IFNB1,IFNA2,CCL3,TNFSF10,IL21	Supplementary Table 1
			Anti-tumor_B cells	CD19,MS4A1,TNFRSF13C,CR2,TNFRSF17,TNFRSF13B,CD22,CD79A,CD79B,BLK,FCRL5,PAX5,STAP1
			Anti-tumor_Co-activation molecules	CD28,CD40,TNFRSF4,ICOS,TNFRSF9,CD27,CD80,CD86,CD40LG,CD83,TNFSF4,ICOSLG,TNFSF9,CD70
			Anti-tumor_Effector cell traffic	CXCL9,CXCL10,CXCL11,CX3CL1,CCL3,CCL4,CX3CR1,CCL5,CXCR3
			Anti-tumor_Effector cells	IFNG,GZMA,GZMB,PRF1,GZMK,ZAP70,GNLY,FASLG,TBX21,EOMES,CD8A,CD8B
			Anti-tumor_M1 signature	NOS2,TNF,IL1B,SOCS3,CMKLR1,IRF5,IL12A,IL12B,IL23A
			Anti-tumor_MHCI	HLA-A,HLA-B,HLA-C,B2M,TAP1,TAP2,TAPBP
			Anti-tumor_MHCII	HLA-DRA,HLA-DRB1,HLA-DMA,HLA-DPA1,HLA-DPB1,HLA-DMB,HLA-DQB1,HLA-DQA1,CIITA
			Anti-tumor_NK cells	NKG7,CD160,CD244,NCR1,KLRC2,KLRK1,CD226,GZMH,GNLY,IFNG,KIR2DL4,EOMES,GZMB,FGFBP2,KLRF1,SH2D1B,NCR3
			Anti-tumor_T cells	TBX21,ITK,CD3D,CD3E,CD3G,TRAC,TRBC1,TRBC2,CD28,CD5,TRAT1
			Anti-tumor_Th1 signature	IFNG,IL2,CD40LG,IL21,TBX21,STAT4,IL12RB2
			Pro-tumor_Checkpoint molecules	PDCD1,CD274,CTLA4,LAG3,PDCD1LG2,BTLA,HAVCR2,TIGIT,VSIR,C10orf54
			Pro-tumor_Granulocyte traffic	CXCL8,CXCL1,CXCL2,CXCL5,CCL11,KITLG,CXCR1,CXCR2,CCR3
			Pro-tumor_Immune Suppression by Myeloid Cells	IDO1,ARG1,IL10,CYBB,PTGS2,IL4I1,IL6
			Pro-tumor_Macrophage and DC traffic	CCL2,CCL7,CCL8,XCL1,CCR2,XCR1,CSF1R,CSF1
			Pro-tumor_Myeloid cells traffic	CSF2,CSF3,CXCL12,CCL26,IL6,CXCL8,CXCL5,CSF1R,CSF2RA,CSF3R,CXCR4,IL6R,CXCR2,CCL15,CSF1
			Pro-tumor_Neutrophil signature	MPO,ELANE,PRTN3,CTSG,CXCR1,CXCR2,FCGR3B,CD177,FFAR2,PGLYRP1
			Pro-tumor_Protumor cytokines	IL10,TGFB1,TGFB2,TGFB3,IL22,MIF,IL6
			Pro-tumor_Th2 signature	IL4,IL5,IL13,IL10,GATA3,CCR4
			Pro-tumor_Treg	FOXP3,CTLA4,IL10,TNFRSF18,CCR8,IKZF4,IKZF2
			Pro-tumor_Treg and Th2 traffic	CCL17,CCL22,CCL1,CCL28,CCR4,CCR8,CCR10
			Pro-tumor_Tumor-associated Macrophages	IL10,MRC1,MSR1,CD163,CSF1R,IL4I1,SIGLEC1,CD68
